# Supplementary material for: Methyl 2-{6-[(1-meth­oxy-1-oxopropan-2-yl)amino­carbon­yl]pyridine-2-carboxamido}­propano­ate
Source: Acta Crystallogr Sect E Struct Rep Online. 2012 May 23;68(Pt 6):o1837–8. doi: 10.1107/S1600536812022258 (PMC3379408; doi:10.1107/S1600536812022258)
Supplement: Supplementary file 1 [file e-68-o1837-sup1.cif]

##############################################################################
#                                                                            #
# This CIF contains the data in a paper accepted for publication in          #
# Acta Crystallographica Section E. It conforms to the requirements of       #
# Notes for Authors for Acta Crystallographica Section E, and has been       #
# peer reviewed under the auspices of the IUCr Commission on Journals.       #
#                                                                            #
# Full details of the Crystallographic Information File format               #
# are given in the paper "The Crystallographic Information File (CIF):       #
# a New Standard Archive File for Crystallography" by S. R. Hall, F. H.      #
# Allen and I. D. Brown [Acta Cryst. (1991), A47, 655-685].                  #
#                                                                            #
# The current version of the core CIF dictionary is obtainable from          #
# ftp://ftp.iucr.org/pub/cif_core.dic.                                       #
#                                                                            #
# Software is freely available for graphical display of the structure(s)     #
# in this CIF. For information consult the CIF software page                 #
# http://www.iucr.org/resources/cif/software.                                #
#                                                                            #
# This file may be used for bona fide research purposes within the           #
# scientific community so long as proper attribution is given to the journal # 
# article from which it was obtained.                                        #
#                                                                            #
##############################################################################
data_global
_audit_creation_method     'form.cif (version 2.0)'
_journal_data_validation_number     ?
_journal_date_recd_electronic     2012-05-06
_journal_date_accepted     2012-05-16
_journal_name_full     'Acta Crystallographica, Section E'
_journal_year     2012
_journal_volume     68
_journal_issue      6
_journal_page_first     o1837
_journal_page_last     o1838
_journal_paper_category     QO
_journal_paper_doi     10.1107/S1600536812022258
_journal_coeditor_code     HB6780
_publ_contact_author_name     'Prof. Fun, Hoong-Kun'
_publ_contact_author_address
;
      X-ray Crystallography Unit
      School of Physics
      Universiti Sains Malaysia
      11800 USM, Penang
      MALAYSIA
;
_publ_contact_author_email     'hkfun@usm.my'
_publ_contact_author_fax     '604 6579150'
_publ_contact_author_phone     '604 6533652'
_publ_section_title
;\
Methyl
2-{6-[(1-methoxy-1-oxopropan-2-yl)aminocarbonyl]pyridine-2-carboxamido}\
propanoate
;
loop_
    _publ_author_name
    _publ_author_footnote
    _publ_author_address
    'Mohamed A. Al-Omar' ?
;
Department of Pharmaceutical Chemistry
College of Pharmacy
King Saud University
Riyadh 11451
Saudi Arabia
Drug Exploration & Development Chair (DEDC)
College of Pharmacy
King Saud University
Riyadh 11451
Saudi Arabia
;
    'Abdel-Galil E. Amr' ?
;
Drug Exploration & Development Chair (DEDC)
College of Pharmacy
King Saud University
Riyadh 11451
Saudi Arabia
Applied Organic Chemistry Department
National Research Center
Dokki 12622
Cairo
Egypt
;
    'Hazem A. Ghabbour' ?
;
Department of Pharmaceutical Chemistry
College of Pharmacy
King Saud University
Riyadh 11451
Saudi Arabia
;
    'Tze Shyang Chia' ?
;
X-ray Crystallography Unit
School of Physics
Universiti Sains Malaysia
11800 USM, Penang
Malaysia
;
    'Fun, Hoong-Kun'
;
Thomson Reuters ResearcherID: A-3561-2009.
;
;
X-ray Crystallography Unit
School of Physics
Universiti Sains Malaysia
11800 USM, Penang
Malaysia
;
data_I
_audit_creation_method     SHELXL-97
_chemical_name_systematic
;
Methyl 2-{6-[(1-methoxy-1-oxopropan-2-yl)aminocarbonyl]pyridine-2-
carboxamido}propanoate
;
_chemical_name_common
;
2,6-Bis-(methyl-DL-alanylcarbonyl)pyridine carboxylate
;
_chemical_formula_moiety     'C15 H19 N3 O6'
_chemical_formula_sum     'C15 H19 N3 O6'
_chemical_formula_iupac     'C15 H19 N3 O6'
_chemical_formula_weight     337.33
_chemical_melting_point     ?
_symmetry_cell_setting     monoclinic
_symmetry_space_group_name_H-M     'P 21/c'
_symmetry_space_group_name_Hall     '-P 2ybc'
loop_
    _symmetry_equiv_pos_as_xyz
    'x, y, z'
    '-x, y+1/2, -z+1/2'
    '-x, -y, -z'
    'x, -y-1/2, z-1/2'
_cell_length_a     8.9735(3)
_cell_length_b     20.7073(8)
_cell_length_c     10.4048(5)
_cell_angle_alpha     90.00
_cell_angle_beta     122.901(3)
_cell_angle_gamma     90.00
_cell_volume     1623.29(11)
_cell_formula_units_Z     4
_cell_measurement_reflns_used     1828
_cell_measurement_theta_min     5.50
_cell_measurement_theta_max     70.42
_cell_measurement_temperature     296(2)
_exptl_crystal_description     'plate'
_exptl_crystal_colour     'colourless'
_exptl_crystal_size_max     0.74
_exptl_crystal_size_mid     0.25
_exptl_crystal_size_min     0.06
_exptl_crystal_density_diffrn     1.380
_exptl_crystal_density_meas     ?
_exptl_crystal_density_method     'not measured'
_exptl_crystal_F_000     712
_exptl_absorpt_coefficient_mu     0.913
_exptl_absorpt_correction_type     multi-scan
_exptl_absorpt_process_details     '(<i>SADABS</i>; Bruker, 2009)'
_exptl_absorpt_correction_T_min     0.5512
_exptl_absorpt_correction_T_max     0.9473
_exptl_special_details     ?
_diffrn_ambient_temperature     296(2)
_diffrn_radiation_type     CuK\a
_diffrn_radiation_wavelength     1.54178
_diffrn_radiation_source     'fine-focus sealed tube'
_diffrn_radiation_monochromator     graphite
_diffrn_measurement_device_type     'Bruker SMART APEXII CCD'
_diffrn_measurement_method     '\f and \w scans'
_diffrn_detector_area_resol_mean     ?
_diffrn_reflns_number     10358
_diffrn_reflns_av_R_equivalents     0.0461
_diffrn_reflns_av_sigmaI/netI     0.0335
_diffrn_reflns_theta_min     5.50
_diffrn_reflns_theta_max     64.98
_diffrn_reflns_theta_full     64.98
_diffrn_measured_fraction_theta_max     0.981
_diffrn_measured_fraction_theta_full     0.981
_diffrn_reflns_limit_h_min     -10
_diffrn_reflns_limit_h_max     10
_diffrn_reflns_limit_k_min     -24
_diffrn_reflns_limit_k_max     24
_diffrn_reflns_limit_l_min     -11
_diffrn_reflns_limit_l_max     9
_diffrn_standards_number     0
_diffrn_standards_interval_count     .
_diffrn_standards_interval_time     .
_diffrn_standards_decay_%     ?
_refine_special_details
;
Refinement of <i>F</i>^2^ against ALL reflections. The weighted <i>R</i>-factor
<i>wR</i> and goodness of fit <i>S</i> are based on <i>F</i>^2^, conventional
<i>R</i>-factors <i>R</i> are based on <i>F</i>, with <i>F</i> set to zero for
negative <i>F</i>^2^. The threshold expression of <i>F</i>^2^ >
\s(<i>F</i>^2^) is used only for calculating <i>R</i>-factors(gt) <i>etc</i>.
and is not relevant to the choice of reflections for refinement.
<i>R</i>-factors based on <i>F</i>^2^ are statistically about twice as large
as those based on <i>F</i>, and <i>R</i>- factors based on ALL data will be
even larger.
;
_reflns_number_total     2703
_reflns_number_gt     2058
_reflns_threshold_expression     I>2\s(I)
_refine_ls_structure_factor_coef     Fsqd
_refine_ls_matrix_type     full
_refine_ls_R_factor_all     0.0673
_refine_ls_R_factor_gt     0.0532
_refine_ls_wR_factor_gt     0.1760
_refine_ls_wR_factor_ref     0.1922
_refine_ls_goodness_of_fit_ref     1.037
_refine_ls_restrained_S_all     1.037
_refine_ls_number_reflns     2703
_refine_ls_number_parameters     229
_refine_ls_number_restraints     0
_refine_ls_hydrogen_treatment     mixed
_refine_ls_weighting_scheme     calc
_refine_ls_weighting_details
                 'calc w=1/[\s^2^(Fo^2^)+(0.1344P)^2^] where P=(Fo^2^+2Fc^2^)/3'
_atom_sites_solution_hydrogens     geom
_atom_sites_solution_primary     direct
_atom_sites_solution_secondary     difmap
_refine_ls_shift/su_max     0.000
_refine_ls_shift/su_mean     0.000
_refine_diff_density_max     0.249
_refine_diff_density_min     -0.281
_refine_ls_extinction_method     none
_refine_ls_extinction_coef     ?
loop_
    _atom_type_symbol
    _atom_type_description
    _atom_type_scat_dispersion_real
    _atom_type_scat_dispersion_imag
    _atom_type_scat_source
    'C' 'C' 0.0181 0.0091
                         'International Tables Vol C Tables 4.2.6.8 and 6.1.1.4'
    'H' 'H' 0.0000 0.0000
                         'International Tables Vol C Tables 4.2.6.8 and 6.1.1.4'
    'N' 'N' 0.0311 0.0180
                         'International Tables Vol C Tables 4.2.6.8 and 6.1.1.4'
    'O' 'O' 0.0492 0.0322
                         'International Tables Vol C Tables 4.2.6.8 and 6.1.1.4'
_computing_data_collection     'APEX2 (Bruker, 2009)'
_computing_cell_refinement     'SAINT (Bruker, 2009)'
_computing_data_reduction     'SAINT (Bruker, 2009)'
_computing_structure_solution     'SHELXTL (Sheldrick, 2008)'
_computing_structure_refinement     'SHELXTL (Sheldrick, 2008)'
_computing_molecular_graphics     'SHELXTL (Sheldrick, 2008)'
_computing_publication_material
;
SHELXTL (Sheldrick, 2008) and PLATON (Spek, 2009)
;
loop_
    _atom_site_type_symbol
    _atom_site_label
    _atom_site_fract_x
    _atom_site_fract_y
    _atom_site_fract_z
    _atom_site_U_iso_or_equiv
    _atom_site_adp_type
    _atom_site_calc_flag
    _atom_site_refinement_flags
    _atom_site_occupancy
    _atom_site_symmetry_multiplicity
    _atom_site_disorder_assembly
    _atom_site_disorder_group
    O O1 -0.1466(3) 0.53103(10) 0.8205(2) 0.0711(6) Uani d . 1 1 . .
    O O2 0.4090(3) 0.56823(9) 0.89076(19) 0.0641(5) Uani d . 1 1 . .
    O O3 0.2864(3) 0.49181(10) 0.7100(2) 0.0710(6) Uani d . 1 1 . .
    O O4 0.2803(2) 0.77285(8) 1.37663(16) 0.0578(5) Uani d . 1 1 . .
    O O5 0.6292(4) 0.83396(18) 1.1329(3) 0.1239(11) Uani d . 1 1 . .
    O O6 0.3640(4) 0.87058(11) 1.0701(2) 0.0823(7) Uani d . 1 1 . .
    N N1 0.0899(2) 0.66141(9) 1.07033(18) 0.0438(5) Uani d . 1 1 . .
    N N2 0.0839(3) 0.58945(11) 0.8529(2) 0.0602(6) Uani d . 1 1 . .
    N N3 0.3295(3) 0.75674(9) 1.1876(2) 0.0497(5) Uani d . 1 1 . .
    C C1 0.0965(3) 0.69752(10) 1.1805(2) 0.0449(5) Uani d . 1 1 . .
    C C2 -0.0180(4) 0.68863(13) 1.2288(3) 0.0584(7) Uani d . 1 1 . .
    H H2A -0.0101 0.7145 1.3054 0.070 Uiso calc R 1 1 . .
    C C3 -0.1448(4) 0.64055(14) 1.1610(3) 0.0638(7) Uani d . 1 1 . .
    H H3A -0.2241 0.6337 1.1910 0.077 Uiso calc R 1 1 . .
    C C4 -0.1521(4) 0.60292(13) 1.0484(3) 0.0572(6) Uani d . 1 1 . .
    H H4A -0.2358 0.5701 1.0016 0.069 Uiso calc R 1 1 . .
    C C5 -0.0334(3) 0.61483(11) 1.0065(2) 0.0471(5) Uani d . 1 1 . .
    C C6 -0.0374(3) 0.57458(12) 0.8840(2) 0.0530(6) Uani d . 1 1 . .
    C C7 0.0902(4) 0.55753(13) 0.7325(3) 0.0607(7) Uani d . 1 1 . .
    H H7A 0.0229 0.5172 0.7074 0.073 Uiso calc R 1 1 . .
    C C8 0.2796(4) 0.54102(12) 0.7893(3) 0.0550(6) Uani d . 1 1 . .
    C C9 0.4596(4) 0.46969(16) 0.7517(3) 0.0766(8) Uani d . 1 1 . .
    H H9A 0.4468 0.4353 0.6845 0.115 Uiso calc R 1 1 . .
    H H9B 0.5236 0.4543 0.8553 0.115 Uiso calc R 1 1 . .
    H H9C 0.5236 0.5047 0.7430 0.115 Uiso calc R 1 1 . .
    C C10 0.0058(4) 0.59893(17) 0.5880(3) 0.0788(9) Uani d . 1 1 . .
    H H10A -0.1141 0.6092 0.5555 0.118 Uiso calc R 1 1 . .
    H H10B 0.0058 0.5755 0.5083 0.118 Uiso calc R 1 1 . .
    H H10C 0.0726 0.6381 0.6093 0.118 Uiso calc R 1 1 . .
    C C11 0.2444(3) 0.74632(10) 1.2579(2) 0.0439(5) Uani d . 1 1 . .
    C C12 0.4982(3) 0.79021(13) 1.2598(3) 0.0566(6) Uani d . 1 1 . .
    H H12A 0.5071 0.8179 1.3401 0.068 Uiso calc R 1 1 . .
    C C13 0.5066(5) 0.83318(16) 1.1474(3) 0.0723(9) Uani d . 1 1 . .
    C C14 0.3623(7) 0.91492(19) 0.9625(4) 0.1168(16) Uani d . 1 1 . .
    H H14A 0.2584 0.9416 0.9187 0.175 Uiso calc R 1 1 . .
    H H14B 0.3610 0.8911 0.8828 0.175 Uiso calc R 1 1 . .
    H H14C 0.4665 0.9416 1.0144 0.175 Uiso calc R 1 1 . .
    C C15 0.6504(4) 0.74250(17) 1.3363(4) 0.0899(10) Uani d . 1 1 . .
    H H15A 0.6515 0.7215 1.4191 0.135 Uiso calc R 1 1 . .
    H H15B 0.7605 0.7650 1.3753 0.135 Uiso calc R 1 1 . .
    H H15C 0.6356 0.7107 1.2630 0.135 Uiso calc R 1 1 . .
    H H1N3 0.289(3) 0.7353(11) 1.105(3) 0.044(6) Uiso d . 1 1 . .
    H H1N2 0.151(4) 0.6210(14) 0.896(3) 0.063(8) Uiso d . 1 1 . .
loop_
    _atom_site_aniso_label
    _atom_site_aniso_U_11
    _atom_site_aniso_U_22
    _atom_site_aniso_U_33
    _atom_site_aniso_U_12
    _atom_site_aniso_U_13
    _atom_site_aniso_U_23
    O1 0.0754(13) 0.0729(12) 0.0837(11) -0.0269(10) 0.0553(11) -0.0275(9)
    O2 0.0620(12) 0.0660(11) 0.0641(9) -0.0096(9) 0.0342(9) -0.0117(8)
    O3 0.0754(14) 0.0750(12) 0.0845(12) -0.0149(10) 0.0576(11) -0.0296(9)
    O4 0.0738(12) 0.0660(10) 0.0528(8) -0.0078(9) 0.0469(9) -0.0110(7)
    O5 0.115(2) 0.176(3) 0.136(2) -0.051(2) 0.1048(19) -0.031(2)
    O6 0.1178(18) 0.0758(13) 0.0865(12) -0.0121(13) 0.0770(13) 0.0060(10)
    N1 0.0479(11) 0.0482(10) 0.0445(9) 0.0006(8) 0.0310(9) 0.0015(7)
    N2 0.0646(14) 0.0696(14) 0.0651(11) -0.0223(12) 0.0473(11) -0.0253(10)
    N3 0.0573(13) 0.0580(11) 0.0470(9) -0.0132(9) 0.0369(10) -0.0131(8)
    C1 0.0506(13) 0.0491(12) 0.0440(9) 0.0040(10) 0.0315(10) 0.0047(8)
    C2 0.0720(17) 0.0656(15) 0.0631(12) -0.0023(13) 0.0533(13) -0.0044(10)
    C3 0.0662(16) 0.0735(17) 0.0811(15) -0.0105(14) 0.0591(14) -0.0040(12)
    C4 0.0602(16) 0.0566(14) 0.0705(14) -0.0088(12) 0.0457(13) -0.0010(10)
    C5 0.0490(13) 0.0486(12) 0.0503(10) 0.0000(10) 0.0312(11) 0.0019(9)
    C6 0.0542(15) 0.0541(13) 0.0569(11) -0.0060(11) 0.0343(12) -0.0062(10)
    C7 0.0639(16) 0.0681(16) 0.0653(13) -0.0184(13) 0.0450(13) -0.0261(11)
    C8 0.0679(17) 0.0549(13) 0.0589(12) -0.0104(13) 0.0452(13) -0.0090(10)
    C9 0.085(2) 0.083(2) 0.0836(17) 0.0065(17) 0.0600(17) -0.0092(14)
    C10 0.072(2) 0.105(2) 0.0569(13) -0.0048(18) 0.0335(15) -0.0183(14)
    C11 0.0519(13) 0.0489(12) 0.0430(10) 0.0039(10) 0.0337(10) 0.0022(8)
    C12 0.0583(15) 0.0647(15) 0.0617(12) -0.0148(12) 0.0422(12) -0.0206(10)
    C13 0.086(2) 0.084(2) 0.0764(16) -0.0386(18) 0.0634(17) -0.0317(15)
    C14 0.197(5) 0.094(2) 0.095(2) -0.044(3) 0.103(3) -0.0047(18)
    C15 0.0597(19) 0.085(2) 0.122(2) -0.0032(16) 0.0471(18) -0.0272(19)
_geom_special_details
;
All e.s.d.'s (except the e.s.d. in the dihedral angle between two l.s. planes)
are estimated using the full covariance matrix. The cell e.s.d.'s are taken
into account individually in the estimation of e.s.d.'s in distances, angles
and torsion angles; correlations between e.s.d.'s in cell parameters are only
used when they are defined by crystal symmetry. An approximate (isotropic)
treatment of cell e.s.d.'s is used for estimating e.s.d.'s involving l.s.
planes.
;
loop_
    _geom_bond_atom_site_label_1
    _geom_bond_atom_site_label_2
    _geom_bond_site_symmetry_2
    _geom_bond_distance
    _geom_bond_publ_flag
    O1 C6 . 1.227(3) ?
    O2 C8 . 1.204(3) ?
    O3 C8 . 1.334(3) ?
    O3 C9 . 1.442(4) ?
    O4 C11 . 1.225(2) ?
    O5 C13 . 1.189(4) ?
    O6 C13 . 1.329(4) ?
    O6 C14 . 1.441(3) ?
    N1 C5 . 1.340(3) ?
    N1 C1 . 1.343(3) ?
    N2 C6 . 1.329(3) ?
    N2 C7 . 1.445(3) ?
    N2 H1N2 . 0.83(3) ?
    N3 C11 . 1.331(3) ?
    N3 C12 . 1.449(3) ?
    N3 H1N3 . 0.85(2) ?
    C1 C2 . 1.379(3) ?
    C1 C11 . 1.507(3) ?
    C2 C3 . 1.383(4) ?
    C2 H2A . 0.9300 ?
    C3 C4 . 1.378(3) ?
    C3 H3A . 0.9300 ?
    C4 C5 . 1.375(3) ?
    C4 H4A . 0.9300 ?
    C5 C6 . 1.507(3) ?
    C7 C8 . 1.504(4) ?
    C7 C10 . 1.527(4) ?
    C7 H7A . 0.9800 ?
    C9 H9A . 0.9600 ?
    C9 H9B . 0.9600 ?
    C9 H9C . 0.9600 ?
    C10 H10A . 0.9600 ?
    C10 H10B . 0.9600 ?
    C10 H10C . 0.9600 ?
    C12 C13 . 1.504(4) ?
    C12 C15 . 1.514(4) ?
    C12 H12A . 0.9800 ?
    C14 H14A . 0.9600 ?
    C14 H14B . 0.9600 ?
    C14 H14C . 0.9600 ?
    C15 H15A . 0.9600 ?
    C15 H15B . 0.9600 ?
    C15 H15C . 0.9600 ?
loop_
    _geom_angle_atom_site_label_1
    _geom_angle_atom_site_label_2
    _geom_angle_atom_site_label_3
    _geom_angle_site_symmetry_1
    _geom_angle_site_symmetry_3
    _geom_angle
    _geom_angle_publ_flag
    C8 O3 C9 . . 117.4(2) ?
    C13 O6 C14 . . 116.2(3) ?
    C5 N1 C1 . . 117.75(19) ?
    C6 N2 C7 . . 121.9(2) ?
    C6 N2 H1N2 . . 119(2) ?
    C7 N2 H1N2 . . 118(2) ?
    C11 N3 C12 . . 122.81(17) ?
    C11 N3 H1N3 . . 114.2(17) ?
    C12 N3 H1N3 . . 121.7(17) ?
    N1 C1 C2 . . 122.7(2) ?
    N1 C1 C11 . . 116.56(19) ?
    C2 C1 C11 . . 120.61(19) ?
    C1 C2 C3 . . 118.7(2) ?
    C1 C2 H2A . . 120.7 ?
    C3 C2 H2A . . 120.7 ?
    C4 C3 C2 . . 119.1(2) ?
    C4 C3 H3A . . 120.4 ?
    C2 C3 H3A . . 120.4 ?
    C5 C4 C3 . . 118.7(2) ?
    C5 C4 H4A . . 120.6 ?
    C3 C4 H4A . . 120.6 ?
    N1 C5 C4 . . 123.0(2) ?
    N1 C5 C6 . . 116.8(2) ?
    C4 C5 C6 . . 120.1(2) ?
    O1 C6 N2 . . 124.0(2) ?
    O1 C6 C5 . . 120.5(2) ?
    N2 C6 C5 . . 115.5(2) ?
    N2 C7 C8 . . 109.3(2) ?
    N2 C7 C10 . . 111.4(2) ?
    C8 C7 C10 . . 111.4(2) ?
    N2 C7 H7A . . 108.2 ?
    C8 C7 H7A . . 108.2 ?
    C10 C7 H7A . . 108.2 ?
    O2 C8 O3 . . 123.6(2) ?
    O2 C8 C7 . . 125.8(2) ?
    O3 C8 C7 . . 110.6(2) ?
    O3 C9 H9A . . 109.5 ?
    O3 C9 H9B . . 109.5 ?
    H9A C9 H9B . . 109.5 ?
    O3 C9 H9C . . 109.5 ?
    H9A C9 H9C . . 109.5 ?
    H9B C9 H9C . . 109.5 ?
    C7 C10 H10A . . 109.5 ?
    C7 C10 H10B . . 109.5 ?
    H10A C10 H10B . . 109.5 ?
    C7 C10 H10C . . 109.5 ?
    H10A C10 H10C . . 109.5 ?
    H10B C10 H10C . . 109.5 ?
    O4 C11 N3 . . 124.5(2) ?
    O4 C11 C1 . . 120.8(2) ?
    N3 C11 C1 . . 114.65(17) ?
    N3 C12 C13 . . 111.0(2) ?
    N3 C12 C15 . . 110.5(2) ?
    C13 C12 C15 . . 112.5(3) ?
    N3 C12 H12A . . 107.5 ?
    C13 C12 H12A . . 107.5 ?
    C15 C12 H12A . . 107.5 ?
    O5 C13 O6 . . 124.6(3) ?
    O5 C13 C12 . . 123.2(4) ?
    O6 C13 C12 . . 112.2(2) ?
    O6 C14 H14A . . 109.5 ?
    O6 C14 H14B . . 109.5 ?
    H14A C14 H14B . . 109.5 ?
    O6 C14 H14C . . 109.5 ?
    H14A C14 H14C . . 109.5 ?
    H14B C14 H14C . . 109.5 ?
    C12 C15 H15A . . 109.5 ?
    C12 C15 H15B . . 109.5 ?
    H15A C15 H15B . . 109.5 ?
    C12 C15 H15C . . 109.5 ?
    H15A C15 H15C . . 109.5 ?
    H15B C15 H15C . . 109.5 ?
loop_
    _geom_torsion_atom_site_label_1
    _geom_torsion_atom_site_label_2
    _geom_torsion_atom_site_label_3
    _geom_torsion_atom_site_label_4
    _geom_torsion_site_symmetry_1
    _geom_torsion_site_symmetry_2
    _geom_torsion_site_symmetry_3
    _geom_torsion_site_symmetry_4
    _geom_torsion
    _geom_torsion_publ_flag
    C5 N1 C1 C2 . . . . -0.4(3) ?
    C5 N1 C1 C11 . . . . 175.80(18) ?
    N1 C1 C2 C3 . . . . 0.0(4) ?
    C11 C1 C2 C3 . . . . -176.0(2) ?
    C1 C2 C3 C4 . . . . 0.4(4) ?
    C2 C3 C4 C5 . . . . -0.4(4) ?
    C1 N1 C5 C4 . . . . 0.3(3) ?
    C1 N1 C5 C6 . . . . -179.55(19) ?
    C3 C4 C5 N1 . . . . 0.1(4) ?
    C3 C4 C5 C6 . . . . 179.9(2) ?
    C7 N2 C6 O1 . . . . 4.1(4) ?
    C7 N2 C6 C5 . . . . -176.5(2) ?
    N1 C5 C6 O1 . . . . 180.0(2) ?
    C4 C5 C6 O1 . . . . 0.1(4) ?
    N1 C5 C6 N2 . . . . 0.5(3) ?
    C4 C5 C6 N2 . . . . -179.3(2) ?
    C6 N2 C7 C8 . . . . -136.0(3) ?
    C6 N2 C7 C10 . . . . 100.4(3) ?
    C9 O3 C8 O2 . . . . 1.4(4) ?
    C9 O3 C8 C7 . . . . -179.5(2) ?
    N2 C7 C8 O2 . . . . -25.0(4) ?
    C10 C7 C8 O2 . . . . 98.6(3) ?
    N2 C7 C8 O3 . . . . 156.0(2) ?
    C10 C7 C8 O3 . . . . -80.5(3) ?
    C12 N3 C11 O4 . . . . 13.6(4) ?
    C12 N3 C11 C1 . . . . -165.8(2) ?
    N1 C1 C11 O4 . . . . -166.69(19) ?
    C2 C1 C11 O4 . . . . 9.5(3) ?
    N1 C1 C11 N3 . . . . 12.8(3) ?
    C2 C1 C11 N3 . . . . -171.0(2) ?
    C11 N3 C12 C13 . . . . -141.6(2) ?
    C11 N3 C12 C15 . . . . 92.8(3) ?
    C14 O6 C13 O5 . . . . -0.3(4) ?
    C14 O6 C13 C12 . . . . 178.2(2) ?
    N3 C12 C13 O5 . . . . -131.9(3) ?
    C15 C12 C13 O5 . . . . -7.5(4) ?
    N3 C12 C13 O6 . . . . 49.5(3) ?
    C15 C12 C13 O6 . . . . 173.9(2) ?
loop_
    _geom_hbond_atom_site_label_D
    _geom_hbond_atom_site_label_H
    _geom_hbond_atom_site_label_A
    _geom_hbond_site_symmetry_A
    _geom_hbond_distance_DH
    _geom_hbond_distance_HA
    _geom_hbond_distance_DA
    _geom_hbond_angle_DHA
    _geom_hbond_publ_flag
    N3 H1N3 N1 . 0.85(3) 2.23(3) 2.676(3) 113(2) yes
    N3 H1N3 O4 4_575 0.85(2) 2.35(2) 3.080(2) 145(2) yes
    N2 H1N2 N1 . 0.84(3) 2.32(3) 2.685(3) 107(3) yes
    N2 H1N2 O4 4_575 0.83(3) 2.55(3) 3.290(3) 149(2) yes
    C9 H9B O2 3_667 0.96 2.41 3.329(3) 159 yes
    C15 H15B Cg1 4_665 0.96 2.78 3.544(4) 137 yes
_iucr_refine_instructions_details
;
TITL sm1dl_0m in P21/c
CELL  1.54178    8.9735   20.7073   10.4048    90.000   122.901    90.000
ZERR  4           0.0003    0.0008    0.0005     0.000     0.003     0.000
LATT   1
SYMM             - X ,    0.50000 + Y ,    0.50000 - Z
SFAC C H N O
UNIT 60 76 12 24
TEMP 23.000
SIZE 0.06 0.25 0.741
L.S. 10
BOND $H
ACTA
CONF
FMAP 2
OMIT -4 130
EQIV $1 x,3/2-y,-1/2+z
HTAB N3 O4_$1
HTAB N2 O4_$1
PLAN 20
rem EXTI    0.002257
WGHT    0.134400
FVAR       0.63633
O1    4   -0.146568    0.531034    0.820453    11.00000    0.07545    0.07295 =
         0.08369   -0.02747    0.05533   -0.02686
O2    4    0.409039    0.568225    0.890757    11.00000    0.06202    0.06605 =
         0.06406   -0.01166    0.03416   -0.00955
O3    4    0.286395    0.491808    0.709971    11.00000    0.07538    0.07502 =
         0.08446   -0.02962    0.05764   -0.01485
O4    4    0.280331    0.772847    1.376634    11.00000    0.07381    0.06600 =
         0.05283   -0.01098    0.04693   -0.00784
O5    4    0.629212    0.833956    1.132886    11.00000    0.11548    0.17601 =
         0.13636   -0.03087    0.10482   -0.05142
O6    4    0.363972    0.870578    1.070053    11.00000    0.11782    0.07582 =
         0.08648    0.00597    0.07697   -0.01209
N1    3    0.089854    0.661410    1.070333    11.00000    0.04789    0.04816 =
         0.04451    0.00151    0.03103    0.00064
N2    3    0.083912    0.589449    0.852934    11.00000    0.06459    0.06960 =
         0.06514   -0.02531    0.04729   -0.02230
N3    3    0.329497    0.756745    1.187566    11.00000    0.05729    0.05797 =
         0.04703   -0.01311    0.03690   -0.01315
C1    1    0.096475    0.697516    1.180500    11.00000    0.05059    0.04908 =
         0.04400    0.00465    0.03148    0.00397
C2    1   -0.017997    0.688632    1.228784    11.00000    0.07201    0.06559 =
         0.06307   -0.00441    0.05327   -0.00232
AFIX  43
H2A   2   -0.010069    0.714462    1.305391    11.00000   -1.20000
AFIX   0
C3    1   -0.144777    0.640547    1.160995    11.00000    0.06620    0.07351 =
         0.08112   -0.00397    0.05914   -0.01047
AFIX  43
H3A   2   -0.224061    0.633676    1.190979    11.00000   -1.20000
AFIX   0
C4    1   -0.152138    0.602921    1.048382    11.00000    0.06015    0.05664 =
         0.07055   -0.00101    0.04567   -0.00882
AFIX  43
H4A   2   -0.235810    0.570122    1.001620    11.00000   -1.20000
AFIX   0
C5    1   -0.033357    0.614833    1.006547    11.00000    0.04897    0.04860 =
         0.05033    0.00193    0.03123    0.00004
C6    1   -0.037440    0.574578    0.883961    11.00000    0.05424    0.05409 =
         0.05692   -0.00624    0.03431   -0.00597
C7    1    0.090226    0.557529    0.732467    11.00000    0.06389    0.06810 =
         0.06533   -0.02609    0.04504   -0.01843
AFIX  13
H7A   2    0.022899    0.517166    0.707379    11.00000   -1.20000
AFIX   0
C8    1    0.279551    0.541018    0.789338    11.00000    0.06786    0.05493 =
         0.05890   -0.00904    0.04519   -0.01044
C9    1    0.459560    0.469688    0.751701    11.00000    0.08541    0.08258 =
         0.08361   -0.00920    0.05997    0.00651
AFIX 137
H9A   2    0.446783    0.435302    0.684526    11.00000   -1.50000
H9B   2    0.523598    0.454287    0.855343    11.00000   -1.50000
H9C   2    0.523566    0.504750    0.743013    11.00000   -1.50000
AFIX   0
C10   1    0.005781    0.598934    0.587970    11.00000    0.07225    0.10470 =
         0.05695   -0.01828    0.03349   -0.00481
AFIX 137
H10A  2   -0.114089    0.609225    0.555461    11.00000   -1.50000
H10B  2    0.005781    0.575510    0.508348    11.00000   -1.50000
H10C  2    0.072566    0.638095    0.609263    11.00000   -1.50000
AFIX   0
C11   1    0.244425    0.746320    1.257872    11.00000    0.05191    0.04888 =
         0.04304    0.00218    0.03365    0.00387
C12   1    0.498190    0.790212    1.259810    11.00000    0.05826    0.06469 =
         0.06171   -0.02056    0.04222   -0.01478
AFIX  13
H12A  2    0.507131    0.817924    1.340075    11.00000   -1.20000
AFIX   0
C13   1    0.506591    0.833177    1.147392    11.00000    0.08612    0.08406 =
         0.07644   -0.03174    0.06337   -0.03860
C14   1    0.362324    0.914915    0.962506    11.00000    0.19691    0.09410 =
         0.09526   -0.00475    0.10271   -0.04414
AFIX 137
H14A  2    0.258430    0.941641    0.918731    11.00000   -1.50000
H14B  2    0.360958    0.891065    0.882752    11.00000   -1.50000
H14C  2    0.466488    0.941571    1.014400    11.00000   -1.50000
AFIX   0
C15   1    0.650365    0.742497    1.336332    11.00000    0.05968    0.08483 =
         0.12179   -0.02716    0.04707   -0.00319
AFIX 137
H15A  2    0.651456    0.721549    1.419148    11.00000   -1.50000
H15B  2    0.760475    0.764950    1.375308    11.00000   -1.50000
H15C  2    0.635624    0.710748    1.263046    11.00000   -1.50000
AFIX   0
H1N3  2    0.289158    0.735342    1.105492    11.00000    0.04434
H1N2  2    0.150580    0.621005    0.896285    11.00000    0.06297
HKLF 4 1 -1.0000  0.0000  0.0000  0.0000 -1.0000  0.0000  1.0000  0.0000  1.0000
REM  sm1dl_0m in P21/c
REM R1 =  0.0532 for   2058 Fo > 4sig(Fo)  and  0.0673 for all   2703 data
REM    229 parameters refined using      0 restraints
END
WGHT      0.1344      0.0000
REM Highest difference peak  0.249,  deepest hole -0.281,  1-sigma level  0.061
Q1    1   0.1616  0.6585  1.0539  11.00000  0.05    0.25
Q2    1   0.6192  0.7358  1.2207  11.00000  0.05    0.23
Q3    1   0.7787  0.6965  1.4796  11.00000  0.05    0.22
Q4    1  -0.2176  0.6487  0.8956  11.00000  0.05    0.21
Q5    1   0.7237  0.7830  1.2540  11.00000  0.05    0.21
Q6    1   0.5154  0.5797  0.8831  11.00000  0.05    0.21
Q7    1   0.4770  0.4834  0.6603  11.00000  0.05    0.19
Q8    1   0.1204  0.9242  0.8610  11.00000  0.05    0.19
Q9    1   0.0709  0.6488  0.8464  11.00000  0.05    0.18
Q10   1   0.6038  0.7103  1.4144  11.00000  0.05    0.18
Q11   1   0.2968  0.6610  1.0445  11.00000  0.05    0.18
Q12   1   0.6627  0.6964  1.5347  11.00000  0.05    0.18
Q13   1   0.6164  0.8517  1.3869  11.00000  0.05    0.18
Q14   1   0.6527  0.4274  0.8477  11.00000  0.05    0.17
Q15   1   0.5948  0.5589  0.8271  11.00000  0.05    0.17
Q16   1   0.5877  0.8531  1.0151  11.00000  0.05    0.17
Q17   1   0.2028  0.5665  1.1579  11.00000  0.05    0.16
Q18   1  -0.2969  0.5918  0.5372  11.00000  0.05    0.16
Q19   1   0.0732  0.6092  1.0674  11.00000  0.05    0.16
Q20   1   0.0130  0.6991  1.1878  11.00000  0.05    0.16
;
