# Supplementary material for: Methyl 2-{6-[(1-meth­oxy-1-oxopropan-2-yl)amino­carbon­yl]pyridine-2-carboxamido}­propano­ate
Source: Acta Crystallogr Sect E Struct Rep Online. 2012 May 23;68(Pt 6):o1837–8. doi: 10.1107/S1600536812022258 (PMC3379408; doi:10.1107/S1600536812022258)
Supplement: Supplementary file 2 [file e-68-o1837-Isup2.hkl]

# 
# h,k,l, Fc-squared, Fo-squared, sigma(Fo-squared) and status flag 
# 
data_I
_shelx_title ' sm1dl_0m in P21/c' 
_shelx_refln_list_code          4 
_shelx_F_calc_maximum      159.08 
_exptl_crystal_F_000       712.00 
_reflns_d_resolution_high  0.8507 
 
loop_ 
 _symmetry_equiv_pos_as_xyz 
 'x, y, z' 
 '-x, y+1/2, -z+1/2' 
 '-x, -y, -z' 
 'x, -y-1/2, z-1/2' 
 
_cell_length_a     8.9735 
_cell_length_b    20.7073 
_cell_length_c    10.4048 
_cell_angle_alpha  90.000 
_cell_angle_beta  122.901 
_cell_angle_gamma  90.000 
 
_shelx_F_squared_multiplier     1.000 
 
loop_ 
 _refln_index_h 
 _refln_index_k 
 _refln_index_l 
 _refln_F_squared_calc 
 _refln_F_squared_meas 
 _refln_F_squared_sigma 
 _refln_observed_status 
   1   0   0      482.20      459.81      9.47 o 
   2   0   0     1916.98     1638.59     19.87 o 
   3   0   0     2724.92     2627.79     60.21 o 
   4   0   0       89.35      130.93      6.17 o 
   5   0   0      832.76      762.69     22.32 o 
   6   0   0        8.39        8.98      2.88 o 
   7   0   0        6.61        6.22      2.45 o 
   8   0   0       39.80       27.44      7.67 o 
   1   1   0     4050.68     3422.93     30.88 o 
   2   1   0       89.80       67.80      1.57 o 
   3   1   0       72.41       56.77      1.37 o 
   4   1   0      928.52      977.70     12.18 o 
   5   1   0      244.17      241.38      7.46 o 
   6   1   0      139.13      156.75      6.50 o 
   7   1   0      208.15      228.97      4.44 o 
   8   1   0       63.12       59.83      5.30 o 
   1   2   0     1443.08     1324.76      9.68 o 
   2   2   0      625.20      604.24      5.47 o 
   3   2   0      809.75      805.79     10.41 o 
   4   2   0       63.15       74.29      2.91 o 
   5   2   0       95.07       92.82      5.65 o 
   6   2   0       70.36       59.16      5.06 o 
   7   2   0      197.08      224.34      6.30 o 
   8   2   0       20.99       16.81      3.28 o 
   1   3   0      403.02      398.68      3.57 o 
   2   3   0     3532.03     3408.68     21.71 o 
   3   3   0     2375.88     2324.49     19.92 o 
   4   3   0        1.35        6.56      1.92 o 
   5   3   0       16.03       17.43      3.19 o 
   6   3   0       72.85       74.23      7.20 o 
   7   3   0       87.82      104.40      6.59 o 
   8   3   0       37.49       30.49     10.54 o 
   0   4   0       74.65       98.30      2.47 o 
   1   4   0     6415.85     6120.60    161.24 o 
   2   4   0     8256.14     8112.87     55.03 o 
   3   4   0       86.79      104.74      2.63 o 
   4   4   0     1019.91     1074.67     13.51 o 
   5   4   0      691.76      684.22     13.21 o 
   6   4   0        0.03        0.23      2.37 o 
   7   4   0        8.09        7.73      2.28 o 
   8   4   0        0.19        0.85      3.28 o 
   1   5   0     3429.42     2889.04     23.18 o 
   2   5   0      718.82      699.97      6.21 o 
   3   5   0      451.50      514.13      7.20 o 
   4   5   0       55.36       76.48      4.17 o 
   5   5   0       87.90       73.74      6.63 o 
   6   5   0       12.53       10.88      4.10 o 
   7   5   0       33.27       31.02      4.66 o 
   8   5   0       21.96       16.27      5.26 o 
   0   6   0     3865.59     3519.54     84.60 o 
   1   6   0      203.18      186.95      3.22 o 
   2   6   0      290.10      308.75      5.39 o 
   3   6   0     1621.22     1781.09     24.71 o 
   4   6   0        0.99        2.21      2.10 o 
   5   6   0      168.17      199.66      6.08 o 
   6   6   0        3.24        2.79      2.72 o 
   7   6   0        0.71       -0.60      1.96 o 
   8   6   0        2.17        3.19      2.11 o 
   1   7   0     1551.39     1408.80     12.81 o 
   2   7   0     2172.57     2007.18     17.51 o 
   3   7   0      152.32      203.96      8.87 o 
   4   7   0       11.52       19.57      2.85 o 
   5   7   0        9.64       10.45      3.28 o 
   6   7   0        0.69       -0.50      2.65 o 
   7   7   0       12.95       12.50      2.29 o 
   8   7   0        0.09        1.80      1.98 o 
   0   8   0      137.93      117.14      3.45 o 
   1   8   0      210.26      246.91      3.78 o 
   2   8   0     4269.22     4316.35     35.35 o 
   3   8   0      476.18      502.73      8.31 o 
   4   8   0        2.73        6.45      2.60 o 
   5   8   0        2.07        1.96      2.73 o 
   6   8   0      119.26      106.82     15.56 o 
   7   8   0       10.03       10.93      2.93 o 
   8   8   0        0.78        0.53      2.02 o 
   1   9   0       38.72       55.36      2.70 o 
   2   9   0      496.60      514.92     16.97 o 
   3   9   0     1138.80     1220.54     16.71 o 
   4   9   0      201.93      197.82      6.95 o 
   5   9   0       68.02       69.58      5.00 o 
   6   9   0       37.26       27.74      5.84 o 
   7   9   0       18.49       19.06      3.97 o 
   8   9   0        2.53        2.77      1.99 o 
   0  10   0      311.05      306.90      6.51 o 
   1  10   0     1279.34     1328.49     14.14 o 
   2  10   0      948.51     1054.69     13.45 o 
   3  10   0        9.36       13.40      2.83 o 
   4  10   0      209.81      236.06      9.40 o 
   5  10   0        1.06        2.58      2.74 o 
   6  10   0       18.95       15.06      4.03 o 
   7  10   0        6.33        4.69      2.41 o 
   8  10   0        0.21        2.37      1.84 o 
   1  11   0     1064.41     1098.22     22.29 o 
   2  11   0      123.56      166.53      8.39 o 
   3  11   0      106.06      117.94      7.09 o 
   4  11   0        0.13        0.49      4.89 o 
   5  11   0       22.06       21.80      3.73 o 
   6  11   0       31.99       30.47      7.13 o 
   7  11   0        1.07        0.52      2.22 o 
   0  12   0      424.55      428.28     12.30 o 
   1  12   0        9.24        6.97      2.71 o 
   2  12   0       14.70        9.21      4.38 o 
   3  12   0      400.72      410.86     17.00 o 
   4  12   0        6.16        2.50      1.79 o 
   5  12   0        3.09        5.37      2.52 o 
   6  12   0       25.95       21.04      3.64 o 
   7  12   0       32.71       27.34      4.55 o 
   1  13   0      172.52      162.73      6.31 o 
   2  13   0      125.37      120.62      7.58 o 
   3  13   0       94.49       91.56      9.57 o 
   4  13   0       24.18       22.37      2.57 o 
   5  13   0       17.92       15.24      3.02 o 
   6  13   0       23.59       20.30      5.81 o 
   7  13   0        0.10       -0.89      1.90 o 
   0  14   0      101.87      105.94     10.45 o 
   1  14   0       92.91       98.06      6.47 o 
   2  14   0       29.78       26.86      5.87 o 
   3  14   0        3.46        7.33      2.03 o 
   4  14   0        3.91        3.73      1.81 o 
   5  14   0        1.18        1.29      2.46 o 
   6  14   0       55.16       60.52      4.98 o 
   7  14   0        0.37        1.62      1.24 o 
   1  15   0       72.94       72.92      9.69 o 
   2  15   0        6.47       11.93      3.46 o 
   3  15   0       76.61       66.14      5.54 o 
   4  15   0        0.14       -0.35      1.85 o 
   5  15   0        1.82        0.96      2.49 o 
   6  15   0       21.34       19.94      3.12 o 
   0  16   0       11.09        8.33      6.52 o 
   1  16   0       11.97       13.06      1.72 o 
   2  16   0       18.26       21.13      2.04 o 
   3  16   0      314.23      283.74      6.96 o 
   4  16   0        1.16        2.23      1.69 o 
   5  16   0       54.12       41.06      7.49 o 
   6  16   0        4.47        2.89      1.43 o 
   1  17   0        2.80        2.84      1.78 o 
   2  17   0       54.77       48.69      6.63 o 
   3  17   0       13.65       14.58      2.42 o 
   4  17   0      115.58       99.60      3.50 o 
   5  17   0       43.92       41.12      7.83 o 
   6  17   0        7.30        9.11      1.46 o 
   0  18   0       52.05       55.77      3.76 o 
   1  18   0        0.72        2.20      1.54 o 
   2  18   0        3.17        4.04      1.49 o 
   3  18   0        1.74        3.12      1.43 o 
   4  18   0       54.52       56.01      7.51 o 
   5  18   0        2.26        0.14      1.35 o 
   1  19   0       11.43       11.83      2.26 o 
   2  19   0        0.04        0.61      1.31 o 
   3  19   0        2.12        3.23      1.40 o 
   4  19   0       63.25       59.31     10.99 o 
   5  19   0       32.12       33.09      5.28 o 
   0  20   0        5.38        5.08      1.82 o 
   1  20   0       25.77       27.96      5.03 o 
   2  20   0       16.94       16.50      2.86 o 
   3  20   0        8.92        6.81      1.41 o 
   4  20   0        0.62        0.40      1.39 o 
   5  20   0        5.88        4.86      1.92 o 
   1  21   0        1.77        2.95      1.33 o 
   2  21   0       36.33       35.24      4.80 o 
   3  21   0       40.88       44.24      8.17 o 
   4  21   0        7.48        7.90      2.35 o 
   0  22   0       41.89       38.40      4.09 o 
   1  22   0        1.15        1.57      1.09 o 
   2  22   0       47.99       53.25      8.47 o 
   3  22   0        0.98       -0.85      2.48 o 
   1  23   0       14.16       12.11      2.81 o 
   2  23   0        0.49        0.78      1.93 o 
   0  24   0       11.41        3.29      9.30 o 
   1  24   0       12.92       11.76      2.39 o 
  -9   1   1        0.07        0.72      2.84 o 
  -8   1   1       18.15       19.87      2.28 o 
  -7   1   1       55.56       52.09      5.19 o 
  -6   1   1       14.73       20.96      3.93 o 
  -5   1   1      563.15      584.15     11.90 o 
  -4   1   1      712.03      692.24     31.41 o 
  -3   1   1     1611.00     1578.62     19.37 o 
  -2   1   1     1518.23     1530.39     20.62 o 
  -1   1   1      102.75       74.61      2.01 o 
   0   1   1     1532.24     1429.77     11.32 o 
   1   1   1    15349.03    13660.21    101.49 o 
   2   1   1      114.03      123.45      2.14 o 
   3   1   1      518.64      505.22      5.81 o 
   4   1   1        0.77        4.31      1.95 o 
   5   1   1      104.51      104.26      6.20 o 
   6   1   1      168.48      165.08      8.65 o 
   7   1   1        0.50        0.25      3.26 o 
   8   1   1        0.18       -0.32      2.64 o 
  -9   2   1      142.05      149.80     12.86 o 
  -8   2   1       64.70       84.04      3.14 o 
  -7   2   1      382.94      449.40     23.58 o 
  -6   2   1      119.65      118.95      6.46 o 
  -5   2   1       56.50       47.72      4.29 o 
  -4   2   1       11.62       14.75      1.45 o 
  -3   2   1      615.30      613.23      7.15 o 
  -2   2   1      366.97      300.87      7.04 o 
  -1   2   1     3399.87     2858.28     31.73 o 
   0   2   1     4726.41     4370.25     46.36 o 
   1   2   1      149.44      214.01      6.99 o 
   2   2   1      542.80      556.25      5.65 o 
   3   2   1       12.47       12.83      1.38 o 
   4   2   1        1.49        6.80      2.04 o 
   5   2   1       49.78       43.82      4.51 o 
   6   2   1       20.88       21.45      2.76 o 
   7   2   1       44.82       46.96      5.85 o 
   8   2   1       37.65       39.53      9.79 o 
  -9   3   1       26.23       22.75      3.95 o 
  -8   3   1       73.96       89.08      7.00 o 
  -7   3   1       34.00       32.92      4.63 o 
  -6   3   1      270.56      252.03     24.51 o 
  -5   3   1        5.93        4.85      2.91 o 
  -4   3   1      773.50      785.84     13.76 o 
  -3   3   1      111.45       96.88      1.84 o 
  -2   3   1     2010.29     1775.57     13.28 o 
  -1   3   1    10004.50     9722.42    309.44 o 
   0   3   1        4.74        7.91      0.83 o 
   1   3   1     1906.06     1968.57     14.53 o 
   2   3   1      624.12      602.33      5.75 o 
   3   3   1      150.61      134.23      2.83 o 
   4   3   1       46.36       58.88      2.98 o 
   5   3   1      503.75      454.58     11.53 o 
   6   3   1        0.00        0.82      2.09 o 
   7   3   1       27.24       28.72      6.06 o 
   8   3   1        6.01        4.19      2.65 o 
  -9   4   1        0.06        0.35      3.20 o 
  -8   4   1        0.00       -0.26      1.69 o 
  -7   4   1        4.98        2.24      2.48 o 
  -6   4   1      291.27      298.82     20.28 o 
  -5   4   1       66.83       70.30      5.91 o 
  -4   4   1     2172.91     2344.27     34.88 o 
  -3   4   1      136.89      150.94      2.26 o 
  -2   4   1        9.68       17.92      1.54 o 
  -1   4   1     9767.04     8488.39     73.32 o 
   0   4   1     4499.33     4282.85     62.50 o 
   1   4   1    25307.31    23810.37    304.70 o 
   2   4   1     1034.41     1118.12      9.25 o 
   3   4   1      382.84      447.71      6.80 o 
   4   4   1       15.02       21.27      2.34 o 
   5   4   1       12.99       14.15      3.19 o 
   6   4   1      110.21      108.39     13.01 o 
   7   4   1       24.29       24.65      4.94 o 
   8   4   1        2.02        2.47      2.78 o 
  -9   5   1        0.80        0.75      3.14 o 
  -8   5   1       16.49       20.05      2.68 o 
  -7   5   1       99.43       13.03     10.54 o 
  -6   5   1        0.03        1.43      2.40 o 
  -5   5   1      399.64      428.83     10.86 o 
  -4   5   1      134.21      155.73      3.54 o 
  -3   5   1     3967.75     4053.08     32.73 o 
  -2   5   1     1613.91     1621.83     20.89 o 
  -1   5   1      111.86      111.83      1.95 o 
   0   5   1       15.64       23.83      2.08 o 
   1   5   1      195.32      167.74      2.70 o 
   2   5   1     2195.44     2280.68     17.31 o 
   3   5   1      907.39      926.98     15.63 o 
   4   5   1      103.42       81.06      4.23 o 
   5   5   1       24.80       29.18      8.37 o 
   6   5   1        5.76        4.82      2.23 o 
   7   5   1       41.25       40.52      6.88 o 
   8   5   1       32.73       28.61     11.12 o 
  -9   6   1        7.90        9.72      3.15 o 
  -8   6   1       34.69       29.35      6.15 o 
  -7   6   1       40.74       38.31      8.89 o 
  -6   6   1       18.00       21.63      6.52 o 
  -5   6   1      197.46      223.73      6.94 o 
  -4   6   1       11.62       25.33      2.77 o 
  -3   6   1      364.73      384.88     10.42 o 
  -2   6   1     3422.91     3342.10     29.32 o 
  -1   6   1     2024.48     1965.54     27.76 o 
   0   6   1     1037.42     1033.32     19.63 o 
   1   6   1     1519.80     1518.63     13.91 o 
   2   6   1       19.31       38.36      2.81 o 
   3   6   1      850.11     1023.75     11.37 o 
   4   6   1       26.35       19.31      2.84 o 
   5   6   1       83.85       93.45     10.52 o 
   6   6   1        5.30        4.77      2.80 o 
   7   6   1        7.04        4.78      2.68 o 
   8   6   1        2.44        3.68      4.57 o 
  -8   7   1        7.32        8.03      2.78 o 
  -7   7   1       47.17       40.53      8.65 o 
  -6   7   1       82.01       95.26      8.05 o 
  -5   7   1        1.79        1.40      3.10 o 
  -4   7   1        0.83        1.32      2.10 o 
  -3   7   1      113.22      134.48      4.36 o 
  -2   7   1       82.08       85.91      2.59 o 
  -1   7   1     1074.86     1111.57     10.34 o 
   0   7   1     1431.69     1369.70     23.05 o 
   1   7   1      563.45      638.63      7.03 o 
   2   7   1       85.30       92.59      2.23 o 
   3   7   1      536.04      601.88     10.51 o 
   4   7   1       17.80       19.98      3.02 o 
   5   7   1       12.95       11.29      2.26 o 
   6   7   1       16.92       13.38      3.59 o 
   7   7   1        4.63        4.68      3.27 o 
  -8   8   1       16.74       15.24      3.80 o 
  -7   8   1       23.65       23.34      4.33 o 
  -6   8   1       72.47       11.77     10.96 o 
  -5   8   1      126.86      142.95      6.40 o 
  -4   8   1      192.48      209.84      6.43 o 
  -3   8   1       61.43       67.29      3.87 o 
  -2   8   1      338.93      299.00      4.53 o 
  -1   8   1        3.30        7.03      1.34 o 
   0   8   1      216.94      206.72      3.75 o 
   1   8   1        1.09        2.69      1.18 o 
   2   8   1      278.91      277.86      7.62 o 
   3   8   1      220.56      229.21      6.66 o 
   4   8   1      270.22      308.03      8.10 o 
   5   8   1       13.30       13.14      2.86 o 
   6   8   1        4.89        1.91      2.51 o 
   7   8   1        0.91        0.60      2.86 o 
  -8   9   1        0.27        0.98      2.62 o 
  -7   9   1       19.28       15.49      3.21 o 
  -6   9   1       35.78       28.91     11.38 o 
  -5   9   1        1.54        2.79      4.36 o 
  -4   9   1       31.23       29.88      4.36 o 
  -3   9   1        0.01        5.31      2.51 o 
  -2   9   1       34.33       41.46      6.06 o 
  -1   9   1      713.95      661.37      9.28 o 
   0   9   1       12.50       11.80      2.29 o 
   1   9   1      805.73      792.60     11.08 o 
   2   9   1      217.58      173.18     13.64 o 
   3   9   1      267.22      265.36      7.90 o 
   4   9   1      318.82      338.16     14.83 o 
   5   9   1       30.77       37.42      3.90 o 
   6   9   1       15.15       15.53      3.00 o 
   7   9   1       19.35       20.39      4.17 o 
  -8  10   1        8.22       11.62      5.12 o 
  -7  10   1       50.16       60.41     10.41 o 
  -6  10   1        6.21        4.16      3.07 o 
  -5  10   1        3.03        3.99      7.88 o 
  -4  10   1       70.05       83.46      5.09 o 
  -3  10   1      864.86      881.12     15.36 o 
  -2  10   1      553.95      630.96     11.34 o 
  -1  10   1        2.28        2.25      1.59 o 
   0  10   1       53.38       45.36      3.15 o 
   1  10   1      581.06      639.57      9.66 o 
   2  10   1      152.25      163.94      4.89 o 
   3  10   1      609.48      643.98     12.30 o 
   4  10   1        6.32        5.11      2.36 o 
   5  10   1       61.55       61.02      8.48 o 
   6  10   1       20.66       16.43      3.88 o 
   7  10   1        0.60        1.44      1.94 o 
  -8  11   1       12.28       13.92      2.84 o 
  -7  11   1       40.46       32.17      6.34 o 
  -6  11   1       68.37       79.23      6.71 o 
  -5  11   1        7.02        7.09      2.63 o 
  -4  11   1       66.94       74.50      6.59 o 
  -3  11   1       13.16       25.90      4.26 o 
  -2  11   1       19.03       10.17      3.23 o 
  -1  11   1      616.39      629.23      9.12 o 
   0  11   1       14.63       13.71      2.19 o 
   1  11   1       98.10       94.96      4.67 o 
   2  11   1      465.86      492.09      9.70 o 
   3  11   1       14.60       12.77      3.71 o 
   4  11   1      247.70      252.64      5.89 o 
   5  11   1        1.10       -1.19      2.24 o 
   6  11   1        6.02        3.03      2.38 o 
   7  11   1       11.47       12.02      4.23 o 
  -8  12   1        6.42       11.02      3.29 o 
  -7  12   1        0.14       -1.43      2.52 o 
  -6  12   1       29.31       35.82      7.98 o 
  -5  12   1       12.23        8.25      2.65 o 
  -4  12   1       11.54       14.08      5.69 o 
  -3  12   1      330.60      342.52     14.62 o 
  -2  12   1       10.81       10.31      3.24 o 
  -1  12   1       18.15       17.54      2.95 o 
   0  12   1      606.39      672.69     10.33 o 
   1  12   1      352.59      326.92      7.57 o 
   2  12   1       32.70       25.79      4.51 o 
   3  12   1       48.03       36.77      6.23 o 
   4  12   1       61.32       58.41      3.02 o 
   5  12   1        7.11        3.29      2.45 o 
   6  12   1        6.69       12.67      2.70 o 
   7  12   1        3.44        2.80      1.76 o 
  -7  13   1        3.37        0.26      2.45 o 
  -6  13   1        3.06        3.26      2.80 o 
  -5  13   1       43.27       33.65      6.66 o 
  -4  13   1       15.06       15.77      2.12 o 
  -3  13   1        9.10        8.86      4.91 o 
  -2  13   1        5.48        8.58      4.21 o 
  -1  13   1      226.84      212.96      7.53 o 
   0  13   1        0.40       -0.75      2.78 o 
   1  13   1      215.96      194.60      7.24 o 
   2  13   1        1.19        2.85      4.28 o 
   3  13   1        1.49        3.97      2.61 o 
   4  13   1        0.43        0.81      2.01 o 
   5  13   1       62.80       45.51      6.26 o 
   6  13   1       88.84       83.60      3.51 o 
  -7  14   1        0.01        0.84      2.27 o 
  -6  14   1       16.83        6.40      6.31 o 
  -5  14   1        2.95        3.24      2.77 o 
  -4  14   1      115.87      113.63      3.52 o 
  -3  14   1       35.92       47.36      3.39 o 
  -2  14   1       59.13       73.46      9.62 o 
  -1  14   1      564.06      591.41     12.75 o 
   0  14   1       26.70       25.25      3.96 o 
   1  14   1       11.39       15.23      3.89 o 
   2  14   1       65.03       72.95      4.38 o 
   3  14   1        0.08        0.77      2.11 o 
   4  14   1       68.46       58.38      3.67 o 
   5  14   1       11.33        6.96      2.32 o 
   6  14   1        0.08        0.43      1.23 o 
  -7  15   1        5.67        5.37      1.82 o 
  -6  15   1        0.01        0.75      2.64 o 
  -5  15   1      100.35      110.39      4.47 o 
  -4  15   1      162.69      151.66      4.95 o 
  -3  15   1        5.31        6.21      1.87 o 
  -2  15   1       70.07       73.45      8.39 o 
  -1  15   1      135.01      143.60     11.71 o 
   0  15   1       32.56       31.76      5.07 o 
   1  15   1        9.60       10.87      6.09 o 
   2  15   1      170.66      162.50      5.34 o 
   3  15   1       37.78       41.68      3.05 o 
   4  15   1       28.21       22.40      2.79 o 
   5  15   1       13.34       14.25      2.00 o 
   6  15   1        5.41        2.98      2.01 o 
  -7  16   1       10.15       13.71      3.14 o 
  -6  16   1        0.38       -1.15      1.69 o 
  -5  16   1       53.52       38.20     13.60 o 
  -4  16   1       23.21       32.76      4.56 o 
  -3  16   1        2.49        1.89      1.48 o 
  -2  16   1      271.77      265.12      7.13 o 
  -1  16   1       29.02       30.80      2.69 o 
   0  16   1      105.48      114.61      3.20 o 
   1  16   1       14.06       15.59      1.92 o 
   2  16   1       42.23       44.10      3.20 o 
   3  16   1       11.83       15.38      2.31 o 
   4  16   1        4.91        4.16      1.57 o 
   5  16   1       41.49       37.19      4.55 o 
   6  16   1        2.28        3.84      1.77 o 
  -6  17   1        0.00        0.22      1.59 o 
  -5  17   1      105.95      101.15      4.28 o 
  -4  17   1        0.33        1.62      1.38 o 
  -3  17   1       13.80       15.47      2.10 o 
  -2  17   1       11.75        9.52      1.73 o 
  -1  17   1      105.43       93.58      9.07 o 
   0  17   1        1.87        3.77      1.33 o 
   1  17   1       37.78       38.26      2.48 o 
   2  17   1       17.96       18.88      2.44 o 
   3  17   1       24.76       25.02      2.37 o 
   4  17   1       97.51       85.41      3.12 o 
   5  17   1        3.59        3.25      2.32 o 
  -6  18   1       23.84       26.59      2.44 o 
  -5  18   1        2.10        4.03      2.03 o 
  -4  18   1      282.74      290.67     18.02 o 
  -3  18   1        1.01        0.77      1.23 o 
  -2  18   1        0.18        0.37      1.19 o 
  -1  18   1        0.13        0.66      1.41 o 
   0  18   1        5.65        7.22      1.51 o 
   1  18   1        0.54        0.83      1.47 o 
   2  18   1       39.79       37.39      3.00 o 
   3  18   1       10.45        8.41      1.78 o 
   4  18   1        0.03       -0.61      1.05 o 
   5  18   1       15.82       15.26      2.53 o 
  -5  19   1       11.99       11.91      2.94 o 
  -4  19   1        8.58       12.60      2.31 o 
  -3  19   1       15.55       17.48      2.87 o 
  -2  19   1       68.34       75.86      9.79 o 
  -1  19   1        0.63        0.99      1.34 o 
   0  19   1       10.18       10.62      1.72 o 
   1  19   1        0.08        1.64      1.44 o 
   2  19   1       22.80       18.23      3.23 o 
   3  19   1        2.05        1.25      1.19 o 
   4  19   1       23.09       14.12      3.97 o 
   5  19   1        4.05        4.57      1.59 o 
  -5  20   1        0.68        0.59      1.32 o 
  -4  20   1        0.11       -0.52      1.74 o 
  -3  20   1        1.49        1.20      1.90 o 
  -2  20   1       48.25       49.51      7.01 o 
  -1  20   1        0.08        0.91      1.29 o 
   0  20   1        1.66        3.82      1.26 o 
   1  20   1       18.62       23.95      3.88 o 
   2  20   1      118.93      129.58      7.48 o 
   3  20   1       35.48       32.13      7.17 o 
   4  20   1       17.30       17.66      5.09 o 
  -4  21   1       31.60       30.85      5.96 o 
  -3  21   1       33.04       34.13      5.85 o 
  -2  21   1       48.31       49.41      9.47 o 
  -1  21   1       57.40       54.64      6.97 o 
   0  21   1       28.94       30.38      3.63 o 
   1  21   1        7.93        8.20      1.43 o 
   2  21   1        0.37       -1.14      1.50 o 
   3  21   1        8.32       11.48      2.01 o 
  -4  22   1        0.47        2.89      1.33 o 
  -3  22   1        3.66        3.52      1.58 o 
  -2  22   1        1.48        1.45      1.52 o 
  -1  22   1        2.98        2.59      1.66 o 
   0  22   1       78.35       72.85      7.65 o 
   1  22   1        1.36       -0.13      1.47 o 
   2  22   1       11.30       11.42      1.85 o 
   3  22   1        0.71       -0.04      1.38 o 
  -3  23   1        1.08        1.59      1.21 o 
  -2  23   1       39.82       39.59      6.32 o 
  -1  23   1        9.55       10.09      2.25 o 
   0  23   1       24.46       23.80      3.75 o 
   1  23   1        1.89        3.61      1.35 o 
   2  23   1        4.53        5.77      2.69 o 
  -1  24   1        0.77        1.06      2.09 o 
   0  24   1        1.76        1.43      5.38 o 
  -9   0   2        0.14       -1.21      2.66 o 
  -8   0   2      253.65      262.69     21.06 o 
  -7   0   2       86.86       99.58     12.57 o 
  -6   0   2       12.68       17.01      4.76 o 
  -5   0   2     1142.86     1277.24     31.49 o 
  -4   0   2        1.37        3.25      3.06 o 
  -3   0   2     1360.89     1259.65     25.73 o 
  -2   0   2     2021.99     1879.97     32.88 o 
  -1   0   2      236.78      252.46      5.12 o 
   0   0   2    11632.51    10212.17    144.52 o 
   1   0   2     1073.55      987.14     16.76 o 
   2   0   2        9.39        9.08      1.64 o 
   3   0   2       13.68       16.63      3.56 o 
   4   0   2     1053.66     1055.19     29.86 o 
   5   0   2      524.79      478.77     37.52 o 
   6   0   2        9.39       10.07      5.04 o 
   7   0   2        3.93        6.46      6.61 o 
  -9   1   2       18.21       21.26      2.28 o 
  -8   1   2        6.47        2.77      2.07 o 
  -7   1   2       63.78       68.55      9.95 o 
  -6   1   2       68.63       65.82      4.23 o 
  -5   1   2       78.08       66.84      2.45 o 
  -4   1   2      448.28      529.14     16.62 o 
  -3   1   2     1324.22     1245.62     16.17 o 
  -2   1   2     4902.78     4661.02    114.93 o 
  -1   1   2      923.40      825.64      8.96 o 
   0   1   2     1406.90     1237.27     10.24 o 
   1   1   2       13.94       25.71      1.73 o 
   2   1   2       36.10       39.87      2.27 o 
   3   1   2       34.28       32.93      2.18 o 
   4   1   2      267.15      273.29      5.91 o 
   5   1   2       69.38       77.00      8.63 o 
   6   1   2       20.70       28.96      4.98 o 
   7   1   2        0.98        0.86      3.37 o 
  -9   2   2       74.09      109.94      7.15 o 
  -8   2   2      327.45      393.39     22.55 o 
  -7   2   2       46.27       36.42     10.44 o 
  -6   2   2       46.60       54.97      5.86 o 
  -5   2   2      779.19      822.16     12.78 o 
  -4   2   2       10.71       11.75      1.15 o 
  -3   2   2      179.54      142.24      3.50 o 
  -2   2   2     1890.70     1676.11     28.19 o 
  -1   2   2      170.50      140.01      1.75 o 
   0   2   2      342.18      317.95      2.91 o 
   1   2   2       46.13       64.67      1.42 o 
   2   2   2       12.90       16.40      1.63 o 
   3   2   2      893.47      982.55     10.22 o 
   4   2   2       59.87       64.20      4.52 o 
   5   2   2        3.82        7.50      2.49 o 
   6   2   2       53.00       57.92      8.27 o 
   7   2   2       45.01       44.76     12.20 o 
  -9   3   2        0.02        0.68      1.90 o 
  -8   3   2      158.38      198.25     14.18 o 
  -7   3   2       45.76       53.00      9.11 o 
  -6   3   2      319.86      301.68     10.34 o 
  -5   3   2       85.31      111.44      3.10 o 
  -4   3   2     1381.96     1500.69     23.48 o 
  -3   3   2      132.32      144.87      4.56 o 
  -2   3   2      722.44      566.72      5.44 o 
  -1   3   2     1268.13     1124.71      9.76 o 
   0   3   2      219.22      197.46      4.99 o 
   1   3   2      310.17      289.05      3.37 o 
   2   3   2     2136.86     2254.88     17.23 o 
   3   3   2       46.44       64.72      2.60 o 
   4   3   2        6.46        1.00      2.23 o 
   5   3   2        8.61       11.18      2.93 o 
   6   3   2       15.81       15.93      3.02 o 
   7   3   2        0.79       -1.08      3.26 o 
  -9   4   2        5.87        7.28      2.03 o 
  -8   4   2       16.45       13.36      2.73 o 
  -7   4   2        0.47        0.81      2.65 o 
  -6   4   2      114.80      125.20      8.18 o 
  -5   4   2      256.11      258.24      4.94 o 
  -4   4   2      252.71      286.91      4.41 o 
  -3   4   2       32.12       30.13      1.19 o 
  -2   4   2      486.38      429.95      4.27 o 
  -1   4   2     3199.26     3011.58     23.63 o 
   0   4   2    23341.49    22216.37    202.97 o 
   1   4   2      887.79      936.32      7.68 o 
   2   4   2        4.05       10.85      1.64 o 
   3   4   2      783.04      825.46     12.06 o 
   4   4   2        6.55        5.37      2.34 o 
   5   4   2      311.42      327.11     47.53 o 
   6   4   2        2.41        3.94      3.90 o 
   7   4   2        3.77        2.44      3.16 o 
  -9   5   2       11.12       12.45      4.21 o 
  -8   5   2      116.64      116.07     11.89 o 
  -7   5   2      177.94      171.69     19.50 o 
  -6   5   2       32.59       52.53      5.90 o 
  -5   5   2       34.35       36.23      1.91 o 
  -4   5   2     2840.64     3047.47     26.48 o 
  -3   5   2      287.78      251.01      4.67 o 
  -2   5   2      135.55      170.50      4.25 o 
  -1   5   2     2267.41     2022.62     19.72 o 
   0   5   2    20116.04    19712.25    400.09 o 
   1   5   2      482.36      400.20      4.21 o 
   2   5   2      138.96      135.94      2.50 o 
   3   5   2        8.42       12.66      2.11 o 
   4   5   2       11.24        9.71      2.86 o 
   5   5   2        2.85        5.54      2.78 o 
   6   5   2       14.04       17.95      5.44 o 
   7   5   2       12.02       10.38      6.86 o 
  -9   6   2       15.48       19.62      3.59 o 
  -8   6   2        0.04        0.38      2.56 o 
  -7   6   2     1000.25     1044.24     14.42 o 
  -6   6   2      918.21      997.65     42.26 o 
  -5   6   2       57.12       68.25      2.51 o 
  -4   6   2      190.52      226.31      3.95 o 
  -3   6   2      117.53      141.09      3.43 o 
  -2   6   2      204.00      156.38      5.93 o 
  -1   6   2      527.04      524.66      7.83 o 
   0   6   2      991.27      892.50     11.29 o 
   1   6   2      435.11      514.52      7.04 o 
   2   6   2     1064.53     1234.88     10.45 o 
   3   6   2       58.20       62.84      2.15 o 
   4   6   2       31.70       33.37      3.90 o 
   5   6   2      105.33      117.00     26.94 o 
   6   6   2        0.72        0.14      2.06 o 
   7   6   2        1.25       -0.24      4.19 o 
  -9   7   2       26.16       31.30      3.85 o 
  -8   7   2       14.30       16.46      3.24 o 
  -7   7   2      624.25      685.45     11.48 o 
  -6   7   2      181.16       28.56     12.44 o 
  -5   7   2      427.55      439.12     12.69 o 
  -4   7   2       11.38       12.55      2.85 o 
  -3   7   2        1.54        1.40      2.07 o 
  -2   7   2       21.27       37.27      2.22 o 
  -1   7   2     1414.61     1246.75     20.33 o 
   0   7   2      246.38      254.31      4.85 o 
   1   7   2      314.25      338.63      8.17 o 
   2   7   2      693.07      804.32      8.31 o 
   3   7   2       44.85       49.52      3.52 o 
   4   7   2        3.09        0.80      2.71 o 
   5   7   2       14.77       19.23      6.03 o 
   6   7   2       30.21       34.38      9.55 o 
   7   7   2        7.02        6.76      4.82 o 
  -9   8   2        2.99        4.64      2.50 o 
  -8   8   2        7.95        8.00      2.84 o 
  -7   8   2        3.44        6.83      4.86 o 
  -6   8   2       59.77       59.45      6.88 o 
  -5   8   2       46.46       48.89      5.21 o 
  -4   8   2        0.04        5.07      2.80 o 
  -3   8   2        1.18        3.26      2.22 o 
  -2   8   2      370.30      322.58      7.04 o 
  -1   8   2     3400.06     3383.86     36.35 o 
   0   8   2      122.60      109.80      6.41 o 
   1   8   2       11.80       16.56      3.18 o 
   2   8   2     5817.13     5964.51     69.57 o 
   3   8   2       35.30       38.55      4.26 o 
   4   8   2        0.54       -0.12      1.84 o 
   5   8   2       32.91       35.80      8.13 o 
   6   8   2        2.21        1.49      2.05 o 
   7   8   2        0.00       -0.94      3.04 o 
  -9   9   2        0.22       -1.11      2.39 o 
  -8   9   2        0.02       -0.66      2.83 o 
  -7   9   2       25.15       17.15      6.57 o 
  -6   9   2       13.44        9.33      3.20 o 
  -5   9   2      272.59      264.17      8.93 o 
  -4   9   2       11.34       10.72      3.36 o 
  -3   9   2      231.25      267.74     13.50 o 
  -2   9   2       19.09       26.01      2.52 o 
  -1   9   2      492.22      541.44      7.66 o 
   0   9   2      374.44      380.93      7.02 o 
   1   9   2       34.58       29.18      2.82 o 
   2   9   2      752.34      747.90     24.93 o 
   3   9   2      397.18      457.28     12.27 o 
   4   9   2       73.45       74.57      3.47 o 
   5   9   2        4.44        3.99      2.39 o 
   6   9   2       44.57       46.10      7.40 o 
   7   9   2        5.14        3.11      2.93 o 
  -8  10   2       47.27       36.46      7.62 o 
  -7  10   2        4.82        2.50      2.85 o 
  -6  10   2        0.00       -0.47      3.08 o 
  -5  10   2      226.12      242.49     10.53 o 
  -4  10   2      256.85      275.66      9.77 o 
  -3  10   2      169.29      163.71      7.15 o 
  -2  10   2      768.14      814.63     23.26 o 
  -1  10   2        0.81        1.34      1.66 o 
   0  10   2      268.95      241.92      5.67 o 
   1  10   2       59.81       71.52      3.37 o 
   2  10   2      137.67      139.73      5.27 o 
   3  10   2       60.88       62.97      5.96 o 
   4  10   2        4.79        2.97      1.99 o 
   5  10   2        0.28        0.64      2.03 o 
   6  10   2       23.23       20.44      6.73 o 
   7  10   2       18.66        9.28      3.15 o 
  -8  11   2        3.49        3.23      5.26 o 
  -7  11   2       12.35       12.93      3.49 o 
  -6  11   2        0.00       -0.71      3.14 o 
  -5  11   2      173.68      169.43     20.17 o 
  -4  11   2        8.60       12.66      4.14 o 
  -3  11   2      873.95      877.87     24.40 o 
  -2  11   2      462.55      452.12     11.34 o 
  -1  11   2       62.66       61.87      3.47 o 
   0  11   2        4.42        3.96      2.22 o 
   1  11   2       92.25      105.36      5.35 o 
   2  11   2        7.43       14.76      3.63 o 
   3  11   2        1.76        3.80      2.61 o 
   4  11   2        2.76        2.61      2.28 o 
   5  11   2       84.04       86.78      3.98 o 
   6  11   2       13.71       13.68      4.55 o 
  -8  12   2        5.77        5.01      2.94 o 
  -7  12   2       51.66       57.32      7.64 o 
  -6  12   2       12.92        6.41      6.67 o 
  -5  12   2        0.26        1.20      2.60 o 
  -4  12   2       49.24       52.16      6.49 o 
  -3  12   2     1399.76     1340.48     23.01 o 
  -2  12   2      369.56      342.47     12.59 o 
  -1  12   2       41.91       36.98      3.05 o 
   0  12   2       27.61       28.55      3.20 o 
   1  12   2       12.55       15.40      2.99 o 
   2  12   2       76.91       75.65      5.95 o 
   3  12   2       38.34       38.55      3.18 o 
   4  12   2      134.86      140.56      4.35 o 
   5  12   2       73.15       65.22      2.83 o 
   6  12   2        0.43        0.52      1.81 o 
  -8  13   2        6.70        8.00      2.90 o 
  -7  13   2        4.37        3.85      3.66 o 
  -6  13   2       68.72        6.30      8.54 o 
  -5  13   2        0.16       -0.04      2.70 o 
  -4  13   2       38.94       40.74      3.80 o 
  -3  13   2       15.75       29.45      4.48 o 
  -2  13   2        5.74        6.62      3.58 o 
  -1  13   2       36.54       37.88      3.50 o 
   0  13   2       10.31       10.82      3.07 o 
   1  13   2       99.84      114.89      5.56 o 
   2  13   2       67.89       70.29      4.44 o 
   3  13   2       73.92       75.51      4.70 o 
   4  13   2      126.00      119.19      4.04 o 
   5  13   2       24.01       26.99      4.62 o 
   6  13   2        0.17        0.10      3.15 o 
  -8  14   2        0.01       -0.58      2.46 o 
  -7  14   2       11.14       10.99     11.73 o 
  -6  14   2        0.05        0.53      3.76 o 
  -5  14   2      172.00      165.95      6.01 o 
  -4  14   2       35.28       36.22      3.23 o 
  -3  14   2       24.27       24.01      6.02 o 
  -2  14   2       32.84       38.59      6.59 o 
  -1  14   2      291.44      290.19     11.39 o 
   0  14   2      101.27       94.78      9.25 o 
   1  14   2        5.67        4.77      4.04 o 
   2  14   2      142.07      138.21      3.99 o 
   3  14   2       49.15       51.04      2.76 o 
   4  14   2       27.76       27.26      2.20 o 
   5  14   2       24.92       27.84      5.56 o 
   6  14   2        5.91        2.58      3.12 o 
  -7  15   2        5.53        7.60     10.14 o 
  -6  15   2       11.16       10.56      3.64 o 
  -5  15   2        0.07        0.66      2.56 o 
  -4  15   2       49.53       48.44      4.06 o 
  -3  15   2       59.21       56.47      5.88 o 
  -2  15   2       10.61       10.89      2.52 o 
  -1  15   2      420.71      479.55     15.57 o 
   0  15   2      222.56      224.39      9.84 o 
   1  15   2      163.96      168.20      7.48 o 
   2  15   2        1.51        1.92      1.72 o 
   3  15   2       35.94       36.61      2.34 o 
   4  15   2       33.82       35.10      2.30 o 
   5  15   2       28.10       32.34      5.48 o 
  -7  16   2        2.78        4.70      2.35 o 
  -6  16   2       35.83       26.07      6.76 o 
  -5  16   2        0.18        0.58      2.62 o 
  -4  16   2      168.42      170.16      6.20 o 
  -3  16   2      129.22      129.81      4.57 o 
  -2  16   2        1.96        3.66      1.61 o 
  -1  16   2        0.05        1.20      1.52 o 
   0  16   2       54.41       58.68      3.35 o 
   1  16   2      272.09      281.73      8.39 o 
   2  16   2       79.32       73.50      6.80 o 
   3  16   2        2.16        1.97      1.42 o 
   4  16   2       39.78       46.44      2.59 o 
   5  16   2        2.48        4.02      1.98 o 
  -7  17   2        2.35        4.41      1.80 o 
  -6  17   2        2.30        2.50      2.52 o 
  -5  17   2        0.46        0.32      1.83 o 
  -4  17   2        1.25        2.60      2.39 o 
  -3  17   2       10.16       11.74      1.59 o 
  -2  17   2       43.38       47.93      5.42 o 
  -1  17   2       33.85       29.52      3.15 o 
   0  17   2       18.45       18.90      2.19 o 
   1  17   2        4.01        2.52      1.37 o 
   2  17   2      131.11      129.51      7.90 o 
   3  17   2        0.49        1.22      1.53 o 
   4  17   2        3.39        2.32      1.57 o 
   5  17   2       13.32        8.92      4.28 o 
  -6  18   2        0.19        0.23      2.03 o 
  -5  18   2        4.63        4.14      2.14 o 
  -4  18   2        0.35       -0.25      1.69 o 
  -3  18   2        0.14       -0.22      1.90 o 
  -2  18   2       52.22       64.46     13.76 o 
  -1  18   2       17.93       18.29      2.39 o 
   0  18   2      213.61      217.63     10.93 o 
   1  18   2      132.05      149.68      7.67 o 
   2  18   2        1.48        0.44      1.32 o 
   3  18   2        0.61        0.05      1.44 o 
   4  18   2        0.02        0.11      1.65 o 
  -6  19   2       36.46       38.29      2.57 o 
  -5  19   2        9.52       11.28      2.65 o 
  -4  19   2       11.85       12.16      3.81 o 
  -3  19   2       11.42       12.55      2.33 o 
  -2  19   2       13.60       12.05      2.30 o 
  -1  19   2       54.58       58.92      7.27 o 
   0  19   2       29.20       31.61      2.44 o 
   1  19   2       47.97       43.69      6.68 o 
   2  19   2        5.70        5.17      2.34 o 
   3  19   2       29.44       35.23      4.57 o 
   4  19   2        4.63        3.59      2.82 o 
  -5  20   2        9.03       13.44      3.17 o 
  -4  20   2        0.01        0.93      2.10 o 
  -3  20   2       56.11       50.56     10.17 o 
  -2  20   2        2.70        3.11      1.71 o 
  -1  20   2        5.14        5.47      1.55 o 
   0  20   2       68.90       52.66      4.31 o 
   1  20   2       11.29       10.94      2.26 o 
   2  20   2       66.81       80.23      4.29 o 
   3  20   2        8.67        9.27      1.97 o 
  -5  21   2       24.39       25.69      2.06 o 
  -4  21   2        8.20        7.12      2.04 o 
  -3  21   2       10.80       13.86      2.11 o 
  -2  21   2        5.40        4.55      1.86 o 
  -1  21   2      135.81      132.65     18.86 o 
   0  21   2       69.53       64.10      5.23 o 
   1  21   2        0.97       -0.84      1.74 o 
   2  21   2       10.91        8.76      1.70 o 
   3  21   2       13.77       10.36      5.85 o 
  -4  22   2       52.26       58.64      6.96 o 
  -3  22   2       24.46       25.14      2.51 o 
  -2  22   2       62.92       62.64      9.06 o 
  -1  22   2      133.71      135.10     13.37 o 
   0  22   2        1.13        0.26      1.37 o 
   1  22   2        2.38        0.76      1.58 o 
   2  22   2       11.73       12.49      2.98 o 
  -3  23   2        8.11        8.24      1.65 o 
  -2  23   2       18.71       22.67      4.13 o 
  -1  23   2        1.69        1.19      1.43 o 
   0  23   2        0.28        0.75      1.82 o 
   1  23   2       13.03       15.09      3.63 o 
  -1  24   2       39.42       43.66      8.85 o 
  -9   1   3        0.56        0.52      1.96 o 
  -8   1   3       25.20       18.66      3.59 o 
  -7   1   3        2.05        1.62      2.98 o 
  -6   1   3       36.42       33.01      2.32 o 
  -5   1   3      927.73     1074.62     19.49 o 
  -4   1   3     4483.69     4675.42     56.36 o 
  -3   1   3      133.64      144.11      3.42 o 
  -2   1   3        2.65        3.60      0.44 o 
  -1   1   3        1.87        1.45      0.27 o 
   0   1   3     1289.86     1351.64     14.06 o 
   1   1   3      544.55      541.75      5.59 o 
   2   1   3       21.16       29.02      2.06 o 
   3   1   3      143.10      132.55      3.81 o 
   4   1   3       10.76       15.26      2.82 o 
   5   1   3       51.49       54.55      8.17 o 
   6   1   3       20.30       24.19     36.00 o 
   7   1   3        3.59        1.58      7.88 o 
  -9   2   3        9.14       10.05      2.18 o 
  -8   2   3       25.36       28.50      3.88 o 
  -7   2   3       69.99       80.46      4.42 o 
  -6   2   3       25.38       33.73      2.25 o 
  -5   2   3      735.15      779.12     10.88 o 
  -4   2   3       77.56       73.20      4.84 o 
  -3   2   3      724.09      702.86      8.96 o 
  -2   2   3     5967.26     5332.88     48.58 o 
  -1   2   3     3033.23     2798.30     17.87 o 
   0   2   3     1698.92     1594.81     12.50 o 
   1   2   3       90.18       90.18      2.16 o 
   2   2   3        3.22        3.04      1.48 o 
   3   2   3      950.79     1069.74     15.15 o 
   4   2   3      121.94      128.16      3.92 o 
   5   2   3      223.51      235.30     23.51 o 
   6   2   3        7.72        8.01      7.31 o 
   7   2   3        2.02        1.26      7.98 o 
  -9   3   3        9.95        9.57      2.19 o 
  -8   3   3        2.96        5.61      2.93 o 
  -7   3   3       79.91       71.92      7.85 o 
  -6   3   3      675.00      722.75     11.80 o 
  -5   3   3       33.75       53.42      2.17 o 
  -4   3   3      349.76      367.87      5.16 o 
  -3   3   3      560.45      620.50      7.11 o 
  -2   3   3     1769.77     1637.53     12.51 o 
  -1   3   3     2588.95     2444.68     30.12 o 
   0   3   3      116.61      116.36      1.91 o 
   1   3   3       61.15       69.73      1.70 o 
   2   3   3        0.24        2.28      1.51 o 
   3   3   3      212.91      233.93      4.59 o 
   4   3   3        1.11        1.78      1.94 o 
   5   3   3       13.25       16.97      4.78 o 
   6   3   3        0.10       -2.58      4.53 o 
   7   3   3        0.62        0.25      3.63 o 
  -9   4   3        7.49       10.08      2.36 o 
  -8   4   3       66.23       64.03      7.12 o 
  -7   4   3       14.79       14.02      3.66 o 
  -6   4   3       20.10       26.74      2.04 o 
  -5   4   3       73.14       86.47      2.75 o 
  -4   4   3       84.75      109.24      4.43 o 
  -3   4   3      170.61      166.40      3.77 o 
  -2   4   3     3353.80     3254.96     29.29 o 
  -1   4   3      296.14      292.07      3.70 o 
   0   4   3        5.24       19.14      1.04 o 
   1   4   3      149.01      147.20      3.22 o 
   2   4   3      324.01      325.53      4.60 o 
   3   4   3       16.59       19.00      2.22 o 
   4   4   3        0.53        0.15      1.77 o 
   5   4   3        9.03       12.74      4.15 o 
   6   4   3        0.41       -2.15      5.02 o 
   7   4   3        1.72        1.15      3.37 o 
  -9   5   3        0.65        1.56      1.98 o 
  -8   5   3        0.18       -0.66      4.48 o 
  -7   5   3       33.13       31.48      5.58 o 
  -6   5   3       34.06       36.38      2.45 o 
  -5   5   3       15.50       20.42      1.57 o 
  -4   5   3       82.40       69.95      1.97 o 
  -3   5   3     2104.65     2037.35     23.65 o 
  -2   5   3      132.25      102.44      2.07 o 
  -1   5   3       62.15       94.22      5.94 o 
   0   5   3       58.42       33.68      2.58 o 
   1   5   3     1937.96     1881.02     17.39 o 
   2   5   3        7.89        8.65      1.10 o 
   3   5   3        0.06        1.34      2.16 o 
   4   5   3        0.17        1.08      1.74 o 
   5   5   3        0.66        1.61      2.04 o 
   6   5   3        0.12       -0.62      3.86 o 
  -9   6   3       28.04       36.80      3.09 o 
  -8   6   3        0.00        1.32      2.78 o 
  -7   6   3      462.92      449.48     46.32 o 
  -6   6   3       71.71       74.20      3.12 o 
  -5   6   3        6.12       13.50      2.78 o 
  -4   6   3       17.87       27.35      3.36 o 
  -3   6   3      300.98      321.49      5.66 o 
  -2   6   3      413.96      430.09      5.48 o 
  -1   6   3       23.39       23.57      1.93 o 
   0   6   3       14.23       12.02      1.77 o 
   1   6   3      234.68      250.33      4.14 o 
   2   6   3      113.74      123.30      2.98 o 
   3   6   3       28.00       29.58      2.85 o 
   4   6   3        3.54        5.75      2.99 o 
   5   6   3       22.32       23.31      3.81 o 
   6   6   3       56.38       51.05     25.70 o 
  -9   7   3       86.43      103.05     21.95 o 
  -8   7   3        1.58        3.32      2.78 o 
  -7   7   3      146.53      160.88     25.93 o 
  -6   7   3      772.06      215.43     87.70 o 
  -5   7   3        1.48        2.65      1.21 o 
  -4   7   3      159.25      153.76      3.79 o 
  -3   7   3      296.84      259.66      5.15 o 
  -2   7   3       92.13       85.46      7.12 o 
  -1   7   3      165.82      196.65      6.72 o 
   0   7   3     1702.65     1835.95     34.44 o 
   1   7   3      291.25      319.49      4.83 o 
   2   7   3      131.74      148.74      3.37 o 
   3   7   3       57.61       67.02      4.97 o 
   4   7   3       71.48       70.43      3.49 o 
   5   7   3       17.35       16.04      4.41 o 
   6   7   3        1.43        1.02      3.72 o 
  -9   8   3        0.63        3.84      2.77 o 
  -8   8   3       10.78       10.94      3.18 o 
  -7   8   3       54.45       40.44      9.13 o 
  -6   8   3       81.56       63.47      9.66 o 
  -5   8   3       11.13       17.60      4.49 o 
  -4   8   3       20.22       21.64      3.87 o 
  -3   8   3       29.37       47.84      6.83 o 
  -2   8   3     2391.48     2405.25     82.72 o 
  -1   8   3      585.89      653.02      9.86 o 
   0   8   3      121.97      120.84      4.25 o 
   1   8   3     3803.37     3823.63     83.00 o 
   2   8   3      393.37      394.16      6.36 o 
   3   8   3      470.35      451.35      9.19 o 
   4   8   3        0.43       -0.88      1.88 o 
   5   8   3        7.87       11.32      3.28 o 
   6   8   3       53.59       38.73     25.96 o 
  -9   9   3        6.44        4.82      4.25 o 
  -8   9   3        0.00       -0.42      3.04 o 
  -7   9   3      180.60       33.28      9.79 o 
  -6   9   3       59.80       63.45     10.16 o 
  -5   9   3       96.07       89.70      6.24 o 
  -4   9   3      226.17      217.89      7.29 o 
  -3   9   3        1.09        2.74      2.67 o 
  -2   9   3      587.59      641.90     11.06 o 
  -1   9   3      192.65      239.09      5.75 o 
   0   9   3       37.65       48.80      2.79 o 
   1   9   3      735.33      766.67      9.72 o 
   2   9   3       71.22       64.47      3.60 o 
   3   9   3      171.19      153.29      4.21 o 
   4   9   3      106.89      108.01      4.12 o 
   5   9   3       54.28       59.26     16.73 o 
   6   9   3        5.86        1.79      3.22 o 
  -9  10   3        3.63        2.80      3.89 o 
  -8  10   3       59.02       65.67     15.31 o 
  -7  10   3       60.02       69.43     15.28 o 
  -6  10   3      198.91       31.39     10.32 o 
  -5  10   3     1020.36     1032.52     21.85 o 
  -4  10   3      517.57      504.28     10.83 o 
  -3  10   3      454.03      400.28     11.26 o 
  -2  10   3      397.86      478.29     12.01 o 
  -1  10   3        0.05        2.41      1.92 o 
   0  10   3       17.20       14.92      2.41 o 
   1  10   3       85.88       76.06      3.40 o 
   2  10   3      274.65      306.42      5.89 o 
   3  10   3       46.12       47.24      3.19 o 
   4  10   3       44.37       39.86      2.57 o 
   5  10   3        0.92        1.73      1.84 o 
   6  10   3        0.03        0.19      2.99 o 
  -9  11   3        5.48        7.35      3.94 o 
  -8  11   3       41.81       49.99     10.98 o 
  -7  11   3      220.56      222.17     54.07 o 
  -6  11   3      176.61       31.00     10.90 o 
  -5  11   3       30.97       24.31      6.29 o 
  -4  11   3      246.92      227.52      9.76 o 
  -3  11   3      308.77      303.93      9.21 o 
  -2  11   3     1844.39     2030.94     26.03 o 
  -1  11   3       17.73       22.86      2.91 o 
   0  11   3      182.42      185.18      5.55 o 
   1  11   3      364.99      421.30      6.92 o 
   2  11   3       26.26       26.15      3.78 o 
   3  11   3       18.39       17.19      1.97 o 
   4  11   3        8.78        6.82      2.25 o 
   5  11   3        3.25        3.17      3.11 o 
   6  11   3        0.76        1.87      3.15 o 
  -8  12   3        0.93        1.34      3.77 o 
  -7  12   3      107.40       26.22     50.57 o 
  -6  12   3       17.19       11.33      6.80 o 
  -5  12   3      151.43      147.60     12.31 o 
  -4  12   3        3.56        6.04      4.32 o 
  -3  12   3       25.06       29.51      4.67 o 
  -2  12   3       26.97       33.67      4.00 o 
  -1  12   3      122.38      120.50      6.08 o 
   0  12   3        0.01        2.48      2.73 o 
   1  12   3      258.88      259.80      5.22 o 
   2  12   3      285.61      271.60      4.70 o 
   3  12   3       94.38       97.11      3.22 o 
   4  12   3       52.31       47.11      3.05 o 
   5  12   3        3.89        4.24      2.87 o 
  -8  13   3        0.17       -1.30     10.48 o 
  -7  13   3        0.05       -0.32      4.67 o 
  -6  13   3       40.46       33.37     14.30 o 
  -5  13   3      352.65      345.94     34.32 o 
  -4  13   3       23.30       30.03      4.64 o 
  -3  13   3        9.01       12.39      4.70 o 
  -2  13   3       15.65       15.88      4.07 o 
  -1  13   3        8.74        8.60      3.06 o 
   0  13   3       47.04       41.66      4.51 o 
   1  13   3        4.07        4.79      1.55 o 
   2  13   3      217.82      226.29      4.26 o 
   3  13   3       31.52       31.68      3.65 o 
   4  13   3       32.41       35.98      3.46 o 
   5  13   3        7.17        5.62      2.73 o 
  -8  14   3        0.02       -0.21      8.91 o 
  -7  14   3        8.79        9.46      4.44 o 
  -6  14   3        3.39        5.89      3.53 o 
  -5  14   3       32.56       23.44      4.27 o 
  -4  14   3      291.85      281.70     10.92 o 
  -3  14   3        0.17        1.13      2.24 o 
  -2  14   3        2.41        0.70      5.62 o 
  -1  14   3       30.77       28.87      5.57 o 
   0  14   3       16.63       19.76      4.05 o 
   1  14   3        0.80        3.94      1.19 o 
   2  14   3       68.04       67.89      5.04 o 
   3  14   3       17.60       19.69      2.53 o 
   4  14   3       39.63       45.06      2.76 o 
   5  14   3        9.13        7.47      2.62 o 
  -8  15   3        1.67        3.05      5.87 o 
  -7  15   3       81.68       99.88     20.52 o 
  -6  15   3       28.11       37.16      5.69 o 
  -5  15   3        0.04        0.92      2.39 o 
  -4  15   3      152.67      121.87      4.21 o 
  -3  15   3      215.34      199.22      6.03 o 
  -2  15   3        1.31        2.07      2.31 o 
  -1  15   3        1.20        0.35      2.56 o 
   0  15   3       52.28       56.49      2.63 o 
   1  15   3        3.19        4.10      1.92 o 
   2  15   3      215.72      223.95      7.65 o 
   3  15   3       44.37       42.74      3.14 o 
   4  15   3        3.72        1.75      2.07 o 
   5  15   3        1.25        0.84      2.39 o 
  -7  16   3       51.71       55.84     15.91 o 
  -6  16   3        5.61        9.75      3.23 o 
  -5  16   3        0.93        0.39      2.37 o 
  -4  16   3       89.74       88.52      3.86 o 
  -3  16   3        5.23        4.18      2.39 o 
  -2  16   3       24.29       26.05      2.34 o 
  -1  16   3      107.68      113.70     10.37 o 
   0  16   3      166.91      167.40      6.73 o 
   1  16   3       33.86       34.92      3.89 o 
   2  16   3        8.57        8.34      2.28 o 
   3  16   3        5.97        4.82      1.75 o 
   4  16   3       27.20       26.82      3.28 o 
  -7  17   3        7.64       12.55      3.57 o 
  -6  17   3        3.86        2.51      2.16 o 
  -5  17   3       74.02       74.66      3.87 o 
  -4  17   3        2.64        2.92      2.43 o 
  -3  17   3        7.79        8.50      3.17 o 
  -2  17   3      133.47      145.46      7.22 o 
  -1  17   3       16.88       17.05      3.11 o 
   0  17   3      456.74      484.87      9.37 o 
   1  17   3       70.90       82.13      4.14 o 
   2  17   3       37.61       45.73      4.50 o 
   3  17   3        1.04        0.88      1.41 o 
   4  17   3       26.12       18.07      3.11 o 
  -6  18   3        0.35        2.75      2.52 o 
  -5  18   3        0.63        1.54      2.31 o 
  -4  18   3       29.51       25.97      3.93 o 
  -3  18   3        5.66        3.74      2.29 o 
  -2  18   3        6.25        7.70      2.40 o 
  -1  18   3        2.42        1.88      2.34 o 
   0  18   3      331.52      361.09      6.89 o 
   1  18   3        3.39        3.81      2.62 o 
   2  18   3       31.61       39.28      2.45 o 
   3  18   3        0.76        0.20      2.25 o 
   4  18   3        7.69        3.87      2.69 o 
  -6  19   3        0.93        2.88      2.25 o 
  -5  19   3        0.74        0.82      1.80 o 
  -4  19   3        1.59        1.61      2.17 o 
  -3  19   3        0.79        1.73      2.50 o 
  -2  19   3        5.20        3.52      3.46 o 
  -1  19   3      144.40      155.06     15.61 o 
   0  19   3       97.84       97.73      6.78 o 
   1  19   3        1.28        0.82      1.81 o 
   2  19   3        2.14        2.66      2.04 o 
   3  19   3        7.50       10.87      2.42 o 
  -5  20   3       12.23       14.53      3.26 o 
  -4  20   3        3.93        6.98      1.86 o 
  -3  20   3       17.15       20.96      2.19 o 
  -2  20   3       61.19       61.59      8.65 o 
  -1  20   3       59.12       59.56      6.79 o 
   0  20   3       20.23       21.46      2.85 o 
   1  20   3       19.99       20.51      2.56 o 
   2  20   3       19.87       24.12      3.12 o 
   3  20   3        0.15       -0.11      1.38 o 
  -5  21   3        0.28        0.01      1.72 o 
  -4  21   3        8.81        9.92      2.05 o 
  -3  21   3        0.01        1.98      2.14 o 
  -2  21   3       98.46      109.89      7.76 o 
  -1  21   3       32.20       40.42      3.89 o 
   0  21   3        2.49        4.20      2.20 o 
   1  21   3       13.10       14.64      2.27 o 
   2  21   3        0.13        0.72      1.71 o 
  -4  22   3       31.62       36.89      2.37 o 
  -3  22   3        0.74        1.94      2.51 o 
  -2  22   3       32.09       32.32      3.14 o 
  -1  22   3        0.18        1.22      1.70 o 
   0  22   3        0.20       -1.05      1.67 o 
   1  22   3        0.12       -0.19      1.65 o 
  -3  23   3       23.80       27.87      2.28 o 
  -2  23   3        0.66        1.61      1.44 o 
  -1  23   3        3.73        1.47      1.53 o 
   0  23   3       12.66       13.69      2.38 o 
 -10   0   4       16.57       17.64      2.74 o 
  -9   0   4       19.24       18.72      3.87 o 
  -8   0   4        7.75        8.99      5.32 o 
  -7   0   4       34.39       32.28      3.72 o 
  -6   0   4      519.68      645.08     22.58 o 
  -5   0   4      377.54      420.20     15.89 o 
  -4   0   4     3766.46     4066.49     70.95 o 
  -3   0   4      249.75      221.58     12.37 o 
  -2   0   4       83.96      107.36      2.83 o 
  -1   0   4      474.68      466.06      6.30 o 
   0   0   4      441.90      408.27      5.71 o 
   1   0   4      576.68      655.46     11.28 o 
   2   0   4       19.26       22.02      3.03 o 
   3   0   4       28.13       32.29      3.56 o 
   5   0   4       75.19      139.82     51.87 o 
   6   0   4        0.44      -11.62     37.56 o 
 -10   1   4        1.55        0.78      1.66 o 
  -9   1   4       93.06       87.32      5.44 o 
  -8   1   4      148.80      151.73      8.13 o 
  -7   1   4        3.19        6.87      1.49 o 
  -6   1   4      256.25      240.56      5.41 o 
  -5   1   4      656.77      670.64     14.52 o 
  -4   1   4      247.95      273.59      7.99 o 
  -3   1   4        7.10        6.24      0.48 o 
  -2   1   4      291.49      258.11      2.51 o 
  -1   1   4      160.29      185.84      1.94 o 
   0   1   4       29.63       29.57      1.16 o 
   1   1   4       17.43       21.51      2.01 o 
   2   1   4        0.62        1.84      1.51 o 
   3   1   4       28.33       28.36      2.63 o 
   4   1   4       11.24       11.55      5.29 o 
   5   1   4        0.63        0.72     31.04 o 
   6   1   4        0.00        2.06     30.59 o 
 -10   2   4        2.45        5.13      1.68 o 
  -9   2   4       16.06       19.01      3.18 o 
  -8   2   4      293.11      310.78     45.47 o 
  -7   2   4       84.92       83.09      3.38 o 
  -6   2   4       64.78       53.43      2.57 o 
  -5   2   4     1200.08     1257.47     15.72 o 
  -4   2   4      278.66      303.77      8.64 o 
  -3   2   4       99.49       91.33      4.13 o 
  -2   2   4     3663.86     3629.51     26.06 o 
  -1   2   4     1366.07     1202.12      8.29 o 
   0   2   4      388.71      386.25      4.83 o 
   1   2   4       29.57       32.23      1.64 o 
   2   2   4       26.60       24.44      2.28 o 
   3   2   4       36.39       37.48      2.69 o 
   4   2   4       86.42       91.57      6.16 o 
   5   2   4       29.39       32.77      6.20 o 
   6   2   4        0.39       -2.77     28.27 o 
 -10   3   4        6.21        8.00      1.74 o 
  -9   3   4        9.56        9.34      2.89 o 
  -8   3   4       70.54       73.29     17.97 o 
  -7   3   4       13.48       17.14      2.55 o 
  -6   3   4      490.16      469.14      9.14 o 
  -5   3   4       73.57       69.63      2.56 o 
  -4   3   4     1178.14     1294.28     23.71 o 
  -3   3   4     1006.53      953.99      9.03 o 
  -2   3   4      219.02      221.79      4.09 o 
  -1   3   4     1130.88     1144.94     10.86 o 
   0   3   4     1300.32     1366.36     11.71 o 
   1   3   4      129.28      167.41      3.16 o 
   2   3   4        4.06        2.48      1.93 o 
   3   3   4        9.94       11.08      2.25 o 
   4   3   4       20.81       21.34      7.85 o 
   5   3   4       18.41       16.13      7.15 o 
   6   3   4        0.08       -1.68     28.68 o 
 -10   4   4        1.73        3.38      1.66 o 
  -9   4   4        0.33       -0.08      3.36 o 
  -8   4   4      184.75      182.29     32.61 o 
  -7   4   4       56.25       57.65      3.50 o 
  -6   4   4        2.51        8.57      2.59 o 
  -5   4   4      216.70      152.28      4.20 o 
  -4   4   4      826.69      886.34     13.68 o 
  -3   4   4     1751.68     1726.57     24.62 o 
  -2   4   4      893.44      801.95      6.96 o 
  -1   4   4     3966.15     4125.04     36.60 o 
   0   4   4      910.64      998.46     10.08 o 
   1   4   4      503.27      540.66      6.71 o 
   2   4   4       14.52        8.88      2.57 o 
   3   4   4        1.08        3.16      1.16 o 
   4   4   4      136.98      132.99     12.62 o 
   5   4   4       28.12       26.14     12.11 o 
   6   4   4        8.18        7.41      7.54 o 
 -10   5   4       39.88       47.94      6.73 o 
  -9   5   4       91.10       91.47      7.40 o 
  -8   5   4      143.29      143.87     19.67 o 
  -7   5   4      137.47      145.40     13.95 o 
  -6   5   4        5.63       11.36      1.72 o 
  -5   5   4       80.11       83.99      3.05 o 
  -4   5   4       37.06       38.79      3.68 o 
  -3   5   4      776.16      793.48     15.31 o 
  -2   5   4     2453.98     2423.61     20.46 o 
  -1   5   4      158.66      166.50      5.12 o 
   0   5   4       38.13       52.32      1.96 o 
   1   5   4        0.97        2.95      1.00 o 
   2   5   4       60.86       72.90      3.74 o 
   3   5   4      155.40      151.73      3.86 o 
   4   5   4      141.73      125.03      5.94 o 
   5   5   4       13.26       18.00      6.61 o 
   6   5   4       30.13       19.74     13.73 o 
  -9   6   4        0.70        0.53      3.83 o 
  -8   6   4      231.81      227.16     29.82 o 
  -7   6   4      315.43      325.25     42.25 o 
  -6   6   4        4.92        6.86      1.51 o 
  -5   6   4      527.90      519.87      9.54 o 
  -4   6   4      326.35      330.66      5.72 o 
  -3   6   4     3414.79     3369.19     31.58 o 
  -2   6   4       46.63       32.73      2.61 o 
  -1   6   4      988.31     1063.30     14.00 o 
   0   6   4      139.04      139.00      3.27 o 
   1   6   4       89.62       89.78      2.51 o 
   2   6   4      178.88      159.51      3.59 o 
   3   6   4       13.35       15.39      2.03 o 
   4   6   4        0.09        1.97      3.28 o 
   5   6   4       43.74       39.24     24.10 o 
   6   6   4        0.04        1.98      3.25 o 
  -9   7   4        0.01       -0.01      2.55 o 
  -8   7   4       98.41      109.07     15.24 o 
  -7   7   4       34.96       38.33      5.99 o 
  -6   7   4        9.72        7.57      3.62 o 
  -5   7   4       39.02       33.60      2.12 o 
  -4   7   4      525.67      528.01     10.70 o 
  -3   7   4      258.61      271.05      4.97 o 
  -2   7   4     1640.86     1642.17     17.99 o 
  -1   7   4      260.42      355.73      6.88 o 
   0   7   4       36.62       32.47      1.76 o 
   1   7   4        0.06        0.68      1.13 o 
   2   7   4       85.70       94.85      3.26 o 
   3   7   4       14.00       15.07      3.03 o 
   4   7   4        5.26        6.08      3.25 o 
   5   7   4       21.93       20.69      9.22 o 
   6   7   4        0.33        0.69      3.03 o 
  -9   8   4       17.00       21.51      6.59 o 
  -8   8   4       11.74       11.17      3.17 o 
  -7   8   4      180.77      187.98     23.18 o 
  -6   8   4        8.78       10.98      4.16 o 
  -5   8   4       53.36       47.05      6.16 o 
  -4   8   4      107.05      107.38      7.54 o 
  -3   8   4      536.76      614.94     12.10 o 
  -2   8   4      211.80      230.93      9.52 o 
  -1   8   4      165.99      136.97      4.57 o 
   0   8   4       86.23       91.30      2.74 o 
   1   8   4        6.52        5.10      1.32 o 
   2   8   4        8.87       10.48      1.73 o 
   3   8   4       23.33       28.82      3.70 o 
   4   8   4       53.45       44.12      4.15 o 
   5   8   4        9.82        9.70      9.73 o 
  -9   9   4        0.64        2.12      2.94 o 
  -8   9   4        0.48       -0.54      2.97 o 
  -7   9   4      171.55      188.37     20.64 o 
  -6   9   4      109.57      123.88     11.44 o 
  -5   9   4       18.64       16.40      5.16 o 
  -4   9   4       66.86       68.35      6.09 o 
  -3   9   4       54.32       68.33      4.54 o 
  -2   9   4      285.26      257.91      7.89 o 
  -1   9   4      190.94      199.62      5.24 o 
   0   9   4      640.65      660.95      8.95 o 
   1   9   4       87.58       94.09      3.10 o 
   2   9   4       40.03       33.29      1.83 o 
   3   9   4        5.76        2.51      1.86 o 
   4   9   4       15.33       14.11      3.42 o 
   5   9   4        8.57        5.21      3.32 o 
  -9  10   4       25.99       27.56      8.14 o 
  -8  10   4        4.32        5.68      3.47 o 
  -7  10   4      218.26       46.61     56.03 o 
  -6  10   4      798.32      841.31     29.79 o 
  -5  10   4        4.54        6.48      5.10 o 
  -4  10   4        2.69        1.83      3.83 o 
  -3  10   4        0.57        1.72      3.01 o 
  -2  10   4        9.21        6.02      3.17 o 
  -1  10   4      821.36      827.35     13.25 o 
   0  10   4       81.52       85.64      3.04 o 
   1  10   4        6.67        4.48      1.50 o 
   2  10   4      357.20      348.15      8.77 o 
   3  10   4        0.28       -0.39      1.74 o 
   4  10   4        1.18        0.77      2.77 o 
   5  10   4        9.61       60.46     62.15 o 
  -9  11   4        9.21       16.43      3.82 o 
  -8  11   4        1.79        0.98      4.18 o 
  -7  11   4      234.58       51.03     57.06 o 
  -6  11   4      682.90      840.10     23.13 o 
  -5  11   4      147.95      123.71     15.25 o 
  -4  11   4      149.89      174.25      8.47 o 
  -3  11   4       25.92       30.52      6.65 o 
  -2  11   4       26.49       36.91      4.36 o 
  -1  11   4       32.22       40.52      3.68 o 
   0  11   4      370.94      347.98      6.39 o 
   1  11   4      263.91      264.12      6.70 o 
   2  11   4       47.56       50.54      2.37 o 
   3  11   4       12.92       19.11      2.94 o 
   4  11   4       22.38       21.14      3.46 o 
   5  11   4        6.62        7.05      2.63 o 
  -9  12   4        0.00        5.11      9.45 o 
  -8  12   4       11.92       16.08      7.45 o 
  -7  12   4        6.03        8.39      5.13 o 
  -6  12   4       23.60       26.40      7.49 o 
  -5  12   4      206.96      187.11     18.45 o 
  -4  12   4      114.15      113.18      7.10 o 
  -3  12   4      245.16      237.55     10.05 o 
  -2  12   4       54.66       70.77      5.65 o 
  -1  12   4      213.51      216.67      7.45 o 
   0  12   4      472.45      455.03      7.95 o 
   1  12   4       55.37       60.82      2.66 o 
   2  12   4     1325.82     1350.93     24.74 o 
   3  12   4       62.91       56.78      4.55 o 
   4  12   4        1.69        4.34      2.67 o 
   5  12   4        0.02        0.50      2.41 o 
  -8  13   4        0.74        0.92      4.33 o 
  -7  13   4      122.68       24.72     53.01 o 
  -6  13   4      167.13      172.75     28.27 o 
  -5  13   4       27.81       20.37      3.24 o 
  -4  13   4        0.56        3.02      1.87 o 
  -3  13   4       35.08       31.53      5.32 o 
  -2  13   4      305.78      298.77      9.16 o 
  -1  13   4      396.39      379.65     10.91 o 
   0  13   4      139.83      133.23      3.16 o 
   1  13   4      389.33      417.45      6.82 o 
   2  13   4       40.00       42.56      3.05 o 
   3  13   4       64.15       64.09      8.03 o 
   4  13   4       64.56       52.22      3.78 o 
   5  13   4        1.54        1.30      2.24 o 
  -8  14   4        0.22        2.20      3.62 o 
  -7  14   4       24.09       31.32     16.15 o 
  -6  14   4       91.90      101.74     16.60 o 
  -5  14   4      819.54      858.44     12.06 o 
  -4  14   4      118.83      125.33      5.48 o 
  -3  14   4        1.79        4.07      1.97 o 
  -2  14   4       50.82       45.36      3.43 o 
  -1  14   4       11.70       17.20      2.35 o 
   0  14   4      316.85      291.25      5.21 o 
   1  14   4       79.26       81.78      3.42 o 
   2  14   4        8.33        8.96      2.33 o 
   3  14   4       32.05       29.58      3.21 o 
   4  14   4        0.36       -0.21      2.67 o 
  -8  15   4       63.35       73.23     11.44 o 
  -7  15   4       95.00       -0.09     52.80 o 
  -6  15   4      172.91      190.71     40.11 o 
  -5  15   4       11.97        9.86      2.62 o 
  -4  15   4        7.01        2.40      2.20 o 
  -3  15   4       87.89       82.72      6.42 o 
  -2  15   4        3.67        2.99      2.26 o 
  -1  15   4      140.71      150.02      4.51 o 
   0  15   4       23.94       29.04      2.41 o 
   1  15   4       47.41       56.61      2.62 o 
   2  15   4       45.40       52.49      5.27 o 
   3  15   4       19.41       14.03      3.15 o 
   4  15   4        2.38        2.57      2.48 o 
  -7  16   4        1.94        3.23      3.84 o 
  -6  16   4        2.51        3.12      3.61 o 
  -5  16   4       96.14      107.11      4.12 o 
  -4  16   4       27.90       25.39      3.46 o 
  -3  16   4       11.24        6.38      2.67 o 
  -2  16   4        7.92        6.60      2.38 o 
  -1  16   4       65.78       75.38      4.63 o 
   0  16   4       66.58       69.78      2.73 o 
   1  16   4      242.88      262.09      5.33 o 
   2  16   4        6.81        6.60      2.70 o 
   3  16   4       29.07       24.12      2.82 o 
   4  16   4       82.18       83.83      4.38 o 
  -7  17   4       23.98       34.11      4.02 o 
  -6  17   4        0.01        0.67      2.35 o 
  -5  17   4        1.20        1.78      2.53 o 
  -4  17   4        0.31        0.46      3.14 o 
  -3  17   4       30.51       30.25      3.52 o 
  -2  17   4      111.36      104.60      4.68 o 
  -1  17   4      271.86      287.64      7.07 o 
   0  17   4      234.16      251.22      6.19 o 
   1  17   4       62.71       66.96      3.49 o 
   2  17   4        0.93        1.62      2.84 o 
   3  17   4        1.35        3.95      1.89 o 
  -7  18   4        3.24       -0.73      2.63 o 
  -6  18   4        0.41        4.24      2.67 o 
  -5  18   4       17.01       17.03      2.59 o 
  -4  18   4       13.36       11.74      2.70 o 
  -3  18   4       16.68       17.27      2.36 o 
  -2  18   4       54.38       57.61      3.14 o 
  -1  18   4      173.20      176.97     12.06 o 
   0  18   4        0.07       -0.63      1.75 o 
   1  18   4       65.94       60.66      4.92 o 
   2  18   4        7.80        8.47      2.12 o 
   3  18   4       10.05        9.03      1.88 o 
  -6  19   4        1.00        2.49      1.87 o 
  -5  19   4        0.08        1.81      2.13 o 
  -4  19   4        8.90       11.65      2.17 o 
  -3  19   4       24.25       25.06      4.74 o 
  -2  19   4       31.73       34.33      2.63 o 
  -1  19   4       88.63       91.75      4.54 o 
   0  19   4        0.03        0.86      1.88 o 
   1  19   4       37.22       45.72      3.64 o 
   2  19   4       19.20       19.72      2.45 o 
  -6  20   4        5.50        6.69      2.20 o 
  -5  20   4        3.22        4.18      1.89 o 
  -4  20   4        0.18        0.01      2.05 o 
  -3  20   4        1.10        3.54      2.10 o 
  -2  20   4        1.17        0.10      2.99 o 
  -1  20   4       14.15       16.31      2.58 o 
   0  20   4       90.22      100.70      5.35 o 
   1  20   4        9.01        9.32      2.32 o 
   2  20   4       15.60       18.82      2.51 o 
  -5  21   4        1.48        2.05      1.90 o 
  -4  21   4        6.65        8.79      1.65 o 
  -3  21   4        0.85        2.62      1.79 o 
  -2  21   4        0.03       -0.67      1.71 o 
  -1  21   4        2.11        3.47      2.04 o 
   0  21   4        2.91        2.38      2.25 o 
   1  21   4        7.88        7.84      2.00 o 
  -4  22   4       14.16       12.52      2.32 o 
  -3  22   4        5.56       11.51      2.47 o 
  -2  22   4        0.84        0.72      1.55 o 
  -1  22   4        4.03        4.80      1.86 o 
   0  22   4        8.08        6.85      1.67 o 
  -2  23   4        1.90        0.76      1.31 o 
 -10   1   5       10.98        7.38      2.00 o 
  -9   1   5       54.39       60.83     11.29 o 
  -8   1   5       19.98       18.91      4.19 o 
  -7   1   5       66.72       72.96      3.51 o 
  -6   1   5      617.05      569.46      9.49 o 
  -5   1   5      159.95      169.07      8.26 o 
  -4   1   5       29.28       36.30      4.46 o 
  -3   1   5      132.76      109.67      2.79 o 
  -2   1   5        3.32        3.51      0.59 o 
  -1   1   5        4.06        5.65      0.86 o 
   0   1   5        1.27        3.78      0.89 o 
   1   1   5      329.56      325.33      5.49 o 
   2   1   5        0.01        0.39      2.00 o 
   3   1   5        0.11        0.24      1.20 o 
   4   1   5        4.56        6.52      6.47 o 
   5   1   5        0.82        4.14     29.77 o 
 -10   2   5        3.59        2.19      2.33 o 
  -9   2   5       10.88       12.95      3.91 o 
  -8   2   5        8.29        9.98      2.35 o 
  -7   2   5       40.14       47.38      3.42 o 
  -6   2   5        4.32        4.98      1.44 o 
  -5   2   5       10.70        7.44      1.87 o 
  -4   2   5       67.86       60.89      2.52 o 
  -3   2   5      624.09      570.83      6.87 o 
  -2   2   5      504.02      478.99      4.89 o 
  -1   2   5      414.92      383.18     11.50 o 
   0   2   5      742.59      750.74      8.87 o 
   1   2   5       14.25       13.60      2.13 o 
   2   2   5       10.33       12.28      0.91 o 
   3   2   5       36.54       30.29      4.13 o 
   4   2   5        1.01        0.59      4.84 o 
   5   2   5        1.09       -9.15     28.20 o 
 -10   3   5        0.86        0.86      1.92 o 
  -9   3   5       20.39       24.53      2.84 o 
  -8   3   5       27.17       33.46      3.44 o 
  -7   3   5       15.85       16.06      2.51 o 
  -6   3   5      638.04      633.04     12.05 o 
  -5   3   5      488.92      447.73     29.31 o 
  -4   3   5       24.13       37.83      2.08 o 
  -3   3   5      479.15      504.06      8.80 o 
  -2   3   5     2619.70     2621.36     20.17 o 
  -1   3   5      104.43      132.39      2.52 o 
   0   3   5      410.24      457.33      5.47 o 
   1   3   5       76.40       71.08      4.04 o 
   2   3   5        0.10        0.49      0.69 o 
   3   3   5       24.11       22.36      3.03 o 
   4   3   5        0.00        0.00      3.56 o 
   5   3   5        2.01        9.53     29.90 o 
 -10   4   5        7.32        8.37      4.32 o 
  -9   4   5       53.25       54.97      6.53 o 
  -8   4   5       74.61       83.86      8.51 o 
  -7   4   5       22.42       22.72      2.70 o 
  -6   4   5        2.72        1.53      1.26 o 
  -5   4   5      117.32      132.72      4.04 o 
  -4   4   5     1931.51     1936.10     27.92 o 
  -3   4   5       46.61       55.37      2.07 o 
  -2   4   5       90.64      111.98      3.83 o 
  -1   4   5       14.28       20.31      1.35 o 
   0   4   5       15.25       14.65      1.33 o 
   1   4   5        3.30        3.40      1.09 o 
   2   4   5        0.00        0.37      0.90 o 
   3   4   5      209.21      202.26     12.99 o 
   4   4   5        5.79        5.00      3.33 o 
   5   4   5        5.40        0.62      4.27 o 
 -10   5   5        4.56        3.11      1.89 o 
  -9   5   5        6.67        4.55      2.85 o 
  -8   5   5       83.21       76.65      7.28 o 
  -7   5   5       30.42       25.98      2.86 o 
  -6   5   5        0.02        0.15      2.76 o 
  -5   5   5        0.03        2.97      1.26 o 
  -4   5   5      681.93      744.13     10.66 o 
  -3   5   5     2346.17     2365.30     40.37 o 
  -2   5   5      255.06      255.64      6.88 o 
  -1   5   5       26.68       16.42      1.77 o 
   0   5   5       29.96       23.95      1.67 o 
   1   5   5        0.54        2.27      1.41 o 
   2   5   5       58.20       57.16      1.86 o 
   3   5   5        0.34        1.13      2.66 o 
   4   5   5       38.22       37.78      3.88 o 
   5   5   5        0.08        1.15      3.83 o 
 -10   6   5       27.21       37.81      2.66 o 
  -9   6   5        8.10        9.80      2.95 o 
  -8   6   5        0.11        0.55      2.63 o 
  -7   6   5      199.41      168.22     15.91 o 
  -6   6   5      115.44      108.90      3.88 o 
  -5   6   5        0.15        2.03      1.24 o 
  -4   6   5      107.53      108.63      7.29 o 
  -3   6   5      563.20      624.90      8.05 o 
  -2   6   5      825.22     1035.05     14.63 o 
  -1   6   5        0.72        3.33      1.02 o 
   0   6   5      127.99      105.40      6.34 o 
   1   6   5       74.60       76.88      2.90 o 
   2   6   5        0.26        0.19      1.04 o 
   3   6   5       25.62       25.37      3.09 o 
   4   6   5       30.11       29.33      5.36 o 
   5   6   5       31.60       28.61     27.73 o 
 -10   7   5        1.77        4.30      1.82 o 
  -9   7   5        3.22        2.69      2.89 o 
  -8   7   5        0.90        4.14      2.79 o 
  -7   7   5       19.17       21.70      3.22 o 
  -6   7   5       57.50       53.32      8.35 o 
  -5   7   5      459.41      406.44     11.38 o 
  -4   7   5      375.72      325.46      9.88 o 
  -3   7   5      382.71      413.43     10.16 o 
  -2   7   5     1976.31     2216.63     27.86 o 
  -1   7   5      571.10      582.85      8.59 o 
   0   7   5      273.35      264.63      5.69 o 
   1   7   5        3.34        7.18      1.65 o 
   2   7   5      108.39      110.66      3.77 o 
   3   7   5        0.31        1.54      3.21 o 
   4   7   5        5.27        5.36      3.13 o 
   5   7   5        5.36        1.87      3.87 o 
  -9   8   5       14.45       18.42      5.70 o 
  -8   8   5        0.62       -0.63      2.54 o 
  -7   8   5      162.49      164.57     19.06 o 
  -6   8   5      197.98      175.11     28.28 o 
  -5   8   5      320.44      291.96     10.09 o 
  -4   8   5        0.98        0.09      3.80 o 
  -3   8   5       59.72       83.06      6.51 o 
  -2   8   5     2379.47     2301.92     32.54 o 
  -1   8   5      465.16      437.35      7.10 o 
   0   8   5        1.97        3.56      1.34 o 
   1   8   5       13.85       14.23      1.09 o 
   2   8   5        3.56        3.03      1.17 o 
   3   8   5      149.29      139.33     12.32 o 
   4   8   5       15.12       10.26      3.44 o 
   5   8   5        0.22       -1.32      2.43 o 
  -9   9   5       35.69       34.11      3.48 o 
  -8   9   5        4.95        4.94      3.82 o 
  -7   9   5      127.74      136.15     33.42 o 
  -6   9   5        3.84        8.69      2.77 o 
  -5   9   5      490.56      467.52     19.56 o 
  -4   9   5       22.64       25.88      5.48 o 
  -3   9   5       52.58       62.78      5.48 o 
  -2   9   5      735.45      773.14     14.57 o 
  -1   9   5      386.05      385.59      6.40 o 
   0   9   5       23.83       23.47      3.24 o 
   1   9   5       37.12       34.02      1.37 o 
   2   9   5      572.43      549.64      7.07 o 
   3   9   5        8.75        9.57      3.17 o 
   4   9   5       21.72       22.12      3.09 o 
   5   9   5        0.23        1.36      2.42 o 
  -9  10   5       39.26       54.56     22.39 o 
  -8  10   5        2.03        0.86      2.55 o 
  -7  10   5      607.69      627.39     15.57 o 
  -6  10   5       95.19       90.90     18.46 o 
  -5  10   5        0.12        0.88      3.42 o 
  -4  10   5      244.67      235.78      9.62 o 
  -3  10   5      390.99      358.42     10.22 o 
  -2  10   5       18.03       26.03      4.52 o 
  -1  10   5        2.53        3.91      1.40 o 
   0  10   5      120.48      136.40      7.62 o 
   1  10   5        1.78        3.34      0.94 o 
   2  10   5      259.59      268.90      6.83 o 
   3  10   5        3.78        3.64      2.87 o 
   4  10   5        0.11        0.40      3.18 o 
  -9  11   5        1.72        1.61      4.17 o 
  -8  11   5       40.99       38.78     11.61 o 
  -7  11   5       67.94       77.32     10.60 o 
  -6  11   5       45.64       40.97     10.06 o 
  -5  11   5       19.42       14.92      2.99 o 
  -4  11   5       38.97       38.99      5.94 o 
  -3  11   5      427.85      443.56     11.54 o 
  -2  11   5        5.17        9.62      4.03 o 
  -1  11   5        7.23        4.73      1.54 o 
   0  11   5       42.36       35.72      1.76 o 
   1  11   5       65.45       58.27      1.87 o 
   2  11   5        7.39        7.01      2.38 o 
   3  11   5        0.23        0.46      2.65 o 
   4  11   5        0.01        1.27      4.39 o 
  -9  12   5       52.35       68.48     23.92 o 
  -8  12   5       19.90       19.58      5.56 o 
  -7  12   5      116.66      133.45     16.72 o 
  -6  12   5      463.99      416.41     46.61 o 
  -5  12   5        0.17        2.74      2.71 o 
  -4  12   5      255.05      236.08      5.16 o 
  -3  12   5       76.02       76.16      2.78 o 
  -2  12   5      219.29      199.73     11.97 o 
  -1  12   5       96.22       97.19      5.12 o 
   0  12   5      122.03      114.24      5.54 o 
   1  12   5      186.53      179.58      8.99 o 
   2  12   5        2.08        0.40      2.41 o 
   3  12   5        6.72        6.93      2.51 o 
   4  12   5        1.36       -0.49      2.28 o 
  -8  13   5        1.66       -0.50      4.93 o 
  -7  13   5       38.33       39.70      5.20 o 
  -6  13   5       23.99       27.08      7.58 o 
  -5  13   5       54.20       62.33      9.52 o 
  -4  13   5        6.36        4.60      1.27 o 
  -3  13   5       73.91       74.21      6.64 o 
  -2  13   5       23.39       21.09      1.81 o 
  -1  13   5       67.10       65.75      4.04 o 
   0  13   5     1143.61     1081.66     14.21 o 
   1  13   5      636.12      679.13      8.54 o 
   2  13   5        4.46        1.82      2.96 o 
   3  13   5      119.30      114.52     10.05 o 
   4  13   5        4.99        4.65      2.28 o 
  -8  14   5        3.65        3.11      8.64 o 
  -7  14   5      169.02      215.99     28.53 o 
  -6  14   5      166.00      194.98     25.98 o 
  -5  14   5      650.52      647.86     10.62 o 
  -4  14   5       11.21       14.62      2.79 o 
  -3  14   5        6.38        5.94      1.20 o 
  -2  14   5        5.86        5.63      1.36 o 
  -1  14   5      106.32       95.42      3.29 o 
   0  14   5      801.62      817.16     11.25 o 
   1  14   5       17.02       15.21      2.10 o 
   2  14   5        0.79        1.67      3.75 o 
   3  14   5        5.11        4.14      2.68 o 
  -8  15   5       42.95       45.78      4.99 o 
  -7  15   5        3.41        4.96      3.06 o 
  -6  15   5       59.88       68.17      5.02 o 
  -5  15   5      188.31      193.91     23.16 o 
  -4  15   5      432.57      448.98      6.83 o 
  -3  15   5       12.01       12.08      1.47 o 
  -2  15   5        5.57        6.00      1.55 o 
  -1  15   5       22.67       17.94      2.95 o 
   0  15   5       29.01       25.11      2.71 o 
   1  15   5        9.44        9.89      2.12 o 
   2  15   5        6.17        5.62      2.92 o 
   3  15   5        1.71        0.92      2.31 o 
  -7  16   5       10.78       12.72      4.57 o 
  -6  16   5       24.63       27.48      3.33 o 
  -5  16   5        0.33        1.13      2.26 o 
  -4  16   5       99.46       97.55      4.79 o 
  -3  16   5       51.94       37.65      5.26 o 
  -2  16   5       11.13        4.45      2.04 o 
  -1  16   5        9.31        9.25      2.23 o 
   0  16   5       20.03       20.29      2.43 o 
   1  16   5       44.11       50.80      3.35 o 
   2  16   5        2.73        0.86      2.69 o 
   3  16   5       25.00       19.51      2.83 o 
  -7  17   5       18.54       18.81      4.07 o 
  -6  17   5        2.38        4.00      2.34 o 
  -5  17   5       77.68       77.38      4.39 o 
  -4  17   5        0.97        4.84      2.16 o 
  -3  17   5       10.42        8.95      2.47 o 
  -2  17   5        3.88        5.10      2.24 o 
  -1  17   5       15.78       13.97      2.22 o 
   0  17   5       99.00       98.14      8.10 o 
   1  17   5        0.34        1.23      2.12 o 
   2  17   5       32.12       26.23      2.89 o 
  -7  18   5        1.90        6.49      3.06 o 
  -6  18   5        0.01        0.13      2.30 o 
  -5  18   5        2.36        5.59      2.16 o 
  -4  18   5      182.50      165.38      8.59 o 
  -3  18   5        1.27        1.93      1.89 o 
  -2  18   5        9.54        8.46      2.41 o 
  -1  18   5        2.10        0.11      2.19 o 
   0  18   5       14.23       15.23      2.14 o 
   1  18   5       25.74       27.67      2.60 o 
   2  18   5        1.72        1.60      2.22 o 
  -6  19   5       11.36       13.80      4.04 o 
  -5  19   5       24.96       30.52      2.96 o 
  -4  19   5       19.71       24.25      3.72 o 
  -3  19   5       43.36       45.54      5.17 o 
  -2  19   5        5.65        4.32      1.96 o 
  -1  19   5       17.65       15.55      2.18 o 
   0  19   5        8.39        9.90      2.58 o 
   1  19   5        1.81        1.68      2.75 o 
  -5  20   5       12.20       11.94      2.10 o 
  -4  20   5        8.50        9.02      2.12 o 
  -3  20   5       18.85       22.54      2.99 o 
  -2  20   5        1.34        2.35      2.07 o 
  -1  20   5        0.18       -0.26      2.07 o 
   0  20   5        0.14        0.79      2.26 o 
   1  20   5        0.17        1.55      1.85 o 
  -4  21   5        2.34        2.38      1.74 o 
  -3  21   5        2.40        1.95      1.67 o 
  -2  21   5        3.32        3.59      2.57 o 
   0  21   5        4.56        6.05      2.95 o 
  -3  22   5        0.02        1.22      1.52 o 
  -2  22   5       44.00       37.71      2.12 o 
 -10   0   6      193.80      207.49      7.24 o 
  -9   0   6      192.12      186.85      7.48 o 
  -8   0   6      211.91      202.63      8.75 o 
  -7   0   6      295.09      312.90      9.22 o 
  -4   0   6       64.01       55.04      8.50 o 
  -3   0   6       42.78       47.74      1.95 o 
  -2   0   6      881.68      734.67     28.84 o 
  -1   0   6     1509.77     1479.35     23.21 o 
   0   0   6       90.77       90.43      4.77 o 
   1   0   6      126.65      141.20      2.93 o 
   2   0   6        0.18        0.78      1.01 o 
   3   0   6       30.09       32.70      4.82 o 
   4   0   6       68.89       83.11     27.22 o 
 -10   1   6        0.18        2.31      1.63 o 
  -9   1   6      166.81      171.20      7.44 o 
  -8   1   6       55.17       57.48      3.51 o 
  -7   1   6        1.61        0.23      2.93 o 
  -6   1   6        2.42        3.71      2.06 o 
  -5   1   6      182.77      185.89     14.03 o 
  -4   1   6       85.16      118.06      7.83 o 
  -3   1   6      440.34      419.51      5.55 o 
  -2   1   6       38.61       36.50      1.68 o 
  -1   1   6     1129.33     1108.32     10.78 o 
   0   1   6      517.92      511.58      8.68 o 
   1   1   6        2.03        2.83      0.69 o 
   2   1   6        0.69       -1.00      0.70 o 
   3   1   6       34.82       29.98      3.59 o 
   4   1   6        2.23        4.68      3.22 o 
 -10   2   6        1.78        2.51      1.83 o 
  -9   2   6       79.34       83.31      8.27 o 
  -8   2   6      134.90      139.43      6.64 o 
  -7   2   6        0.32        2.81      2.41 o 
  -6   2   6        9.69        9.26      2.31 o 
  -5   2   6      119.62      151.24      4.48 o 
  -4   2   6        7.04        6.55      1.33 o 
  -3   2   6       67.07       58.66      1.93 o 
  -2   2   6       11.42       14.70      1.32 o 
  -1   2   6        4.68        5.78      1.06 o 
   0   2   6       15.47       15.13      3.18 o 
   1   2   6      159.60      164.61      2.39 o 
   2   2   6       34.05       34.41      1.64 o 
   3   2   6       40.96       42.32      4.78 o 
   4   2   6       65.07       75.05     32.30 o 
 -10   3   6        6.08        5.08      1.86 o 
  -9   3   6        8.91       11.40      2.24 o 
  -8   3   6       48.73       58.60      5.20 o 
  -7   3   6       56.30       70.94      6.07 o 
  -6   3   6       40.14       45.11      5.93 o 
  -5   3   6        4.18        1.42      6.27 o 
  -4   3   6       49.08       51.59      2.61 o 
  -3   3   6        0.39        2.64      0.76 o 
  -2   3   6      963.82      960.03      9.39 o 
  -1   3   6      360.30      360.81      5.83 o 
   0   3   6        3.62        3.67      1.10 o 
   1   3   6       11.18       12.61      0.86 o 
   2   3   6      108.26      108.29      2.71 o 
   3   3   6      109.89      113.42      8.01 o 
   4   3   6       13.21       17.79      8.02 o 
 -10   4   6       13.63       13.29      2.55 o 
  -9   4   6       54.76       64.65      7.68 o 
  -8   4   6       63.18       56.80      6.78 o 
  -7   4   6      120.92      112.49      9.33 o 
  -6   4   6       29.08       23.45      2.33 o 
  -5   4   6       28.96       34.99      2.50 o 
  -4   4   6      401.69      397.25      7.21 o 
  -3   4   6       34.24       35.06      1.47 o 
  -2   4   6       52.15       48.84      2.09 o 
  -1   4   6      246.29      237.80      4.50 o 
   0   4   6        1.41        0.86      1.13 o 
   1   4   6       63.73       59.13      1.37 o 
   2   4   6        0.40       -0.35      1.03 o 
   3   4   6       55.09       55.27      3.33 o 
   4   4   6       60.51       61.00     25.51 o 
 -10   5   6        4.10        4.17      4.40 o 
  -9   5   6        0.96        1.20      2.45 o 
  -8   5   6        9.83       10.27      2.31 o 
  -7   5   6      255.81      264.51     19.59 o 
  -6   5   6        2.15        4.50      2.87 o 
  -5   5   6       58.23       41.77      3.95 o 
  -4   5   6      286.06      295.19      4.86 o 
  -3   5   6       89.34      100.87      3.06 o 
  -2   5   6      181.45      191.78      4.49 o 
  -1   5   6       82.95       92.20      4.35 o 
   0   5   6       59.71       69.34      3.83 o 
   1   5   6       28.78       26.03      1.46 o 
   2   5   6       12.61        8.69      1.31 o 
   3   5   6       44.22       45.44      3.53 o 
   4   5   6        1.52        2.91      4.54 o 
 -10   6   6       16.58       20.85      3.26 o 
  -9   6   6        9.92        7.75      2.99 o 
  -8   6   6      236.59      249.99     34.40 o 
  -7   6   6       99.52      106.34     11.27 o 
  -6   6   6       27.73       23.96      6.64 o 
  -5   6   6        0.87        0.47      1.21 o 
  -4   6   6      121.09      123.46      5.55 o 
  -3   6   6      271.98      274.76      5.43 o 
  -2   6   6        7.55       10.32      1.47 o 
  -1   6   6       12.26       10.64      1.50 o 
   0   6   6       11.88       11.86      1.68 o 
   1   6   6        8.06       10.61      1.17 o 
   2   6   6       47.65       42.99      2.25 o 
   3   6   6       10.65        9.82      2.77 o 
   4   6   6        9.68        7.99      9.37 o 
 -10   7   6        0.23        1.55      2.29 o 
  -9   7   6        0.15        1.16      2.55 o 
  -8   7   6        9.72       11.21      3.43 o 
  -7   7   6       66.35       76.12     10.80 o 
  -6   7   6      526.81      197.87     23.65 o 
  -5   7   6        9.58        8.92      1.62 o 
  -4   7   6       16.29       23.32      2.73 o 
  -3   7   6       51.64       39.76      2.77 o 
  -2   7   6     1025.82     1121.54     20.59 o 
  -1   7   6       42.04       44.86      3.05 o 
   0   7   6      286.07      277.76      6.15 o 
   1   7   6       18.52       15.35      1.25 o 
   2   7   6       11.01       12.57      1.37 o 
   3   7   6       28.56       30.79      3.11 o 
   4   7   6        0.41        0.99      2.50 o 
  -9   8   6       14.13       15.54      4.17 o 
  -8   8   6       18.10       15.00      3.57 o 
  -7   8   6      317.86      342.20     41.25 o 
  -6   8   6       18.15       19.15      3.63 o 
  -5   8   6        6.58        4.43     12.02 o 
  -4   8   6      310.24      304.52     16.06 o 
  -3   8   6      133.15      118.94      5.79 o 
  -2   8   6       10.66       15.04      1.85 o 
  -1   8   6      232.23      235.55      5.33 o 
   0   8   6       49.36       37.75      1.43 o 
   1   8   6        1.73        2.32      0.93 o 
   2   8   6      151.20      154.20      3.47 o 
   3   8   6       88.28       84.07      5.13 o 
   4   8   6       24.33      116.45     39.52 o 
  -9   9   6      111.10      119.52     13.01 o 
  -8   9   6        2.69        8.68      3.35 o 
  -7   9   6      474.46      497.74     11.63 o 
  -6   9   6      244.87      107.99     22.29 o 
  -5   9   6       34.20       21.99      5.15 o 
  -4   9   6       18.28       17.52      6.99 o 
  -3   9   6      406.59      426.69     11.34 o 
  -2   9   6      239.15      211.96      5.56 o 
  -1   9   6        6.29        8.77      1.01 o 
   0   9   6      188.58      163.95      4.97 o 
   1   9   6      343.47      367.89      7.10 o 
   2   9   6      192.47      202.49      4.10 o 
   3   9   6        1.22        1.31      2.46 o 
   4   9   6        4.99        2.87      2.39 o 
  -9  10   6        0.04        0.65      2.31 o 
  -8  10   6       34.77       38.34     13.92 o 
  -7  10   6      114.43      141.12     16.14 o 
  -6  10   6     1822.04      811.76    230.67 o 
  -5  10   6       69.70       69.52     10.65 o 
  -4  10   6        4.64        4.62      3.27 o 
  -3  10   6      279.88      249.22      8.70 o 
  -2  10   6        2.09        2.61      0.94 o 
  -1  10   6       42.28       45.41      2.96 o 
   0  10   6       67.24       62.93      3.57 o 
   1  10   6       84.33       87.00      2.20 o 
   2  10   6        0.09        1.94      2.84 o 
   3  10   6       15.76       12.61      2.80 o 
  -9  11   6       14.21       25.85      6.18 o 
  -8  11   6      203.71       10.66     12.98 o 
  -7  11   6      103.44      120.08     14.93 o 
  -6  11   6      182.76      182.80     35.05 o 
  -5  11   6       26.84       27.91      5.00 o 
  -4  11   6       11.87        8.37      2.01 o 
  -3  11   6      121.12      106.38      7.98 o 
  -2  11   6       11.88       13.05      1.32 o 
  -1  11   6       86.51       75.53      4.02 o 
   0  11   6       43.50       41.10      1.84 o 
   1  11   6       48.07       43.93      2.02 o 
   2  11   6        0.59        0.28      2.34 o 
   3  11   6        3.69        2.74      2.37 o 
  -9  12   6       26.70       32.35      4.80 o 
  -8  12   6        0.47        2.49      2.70 o 
  -7  12   6      126.80      130.86     21.23 o 
  -6  12   6       34.98       31.93      6.11 o 
  -5  12   6        0.81        1.39      1.96 o 
  -4  12   6       30.55       28.87      3.31 o 
  -3  12   6        1.63        2.67      1.12 o 
  -2  12   6        5.15        6.05      1.05 o 
  -1  12   6      172.68      152.16     11.43 o 
   0  12   6        0.20        1.10      1.09 o 
   1  12   6      288.90      294.08      4.45 o 
   2  12   6       27.19       24.17      2.67 o 
   3  12   6        0.37        0.41      2.22 o 
  -8  13   6       19.95       24.96      3.99 o 
  -7  13   6        7.07        9.85      2.70 o 
  -6  13   6       46.03       43.64      7.22 o 
  -5  13   6        1.50        1.59      1.75 o 
  -4  13   6        2.50        2.28      1.12 o 
  -3  13   6      200.33      206.57     14.46 o 
  -2  13   6       40.18       33.48      4.73 o 
  -1  13   6        5.29        5.06      1.13 o 
   0  13   6       11.72        7.77      1.27 o 
   1  13   6       12.05       15.55      2.50 o 
   2  13   6        4.09        2.99      1.97 o 
   3  13   6        1.57        2.85      2.24 o 
  -8  14   6      100.66      124.50      9.73 o 
  -7  14   6        0.04        1.00      2.61 o 
  -6  14   6      153.16      151.95      7.84 o 
  -5  14   6       70.04       85.38      2.55 o 
  -4  14   6       22.44       18.64      3.16 o 
  -3  14   6       21.13       23.56      3.18 o 
  -2  14   6       70.17       67.15      8.17 o 
  -1  14   6      189.13      189.21      8.21 o 
   0  14   6       14.07       16.87      1.41 o 
   1  14   6        5.41        3.04      2.22 o 
   2  14   6       22.58       18.39      3.31 o 
  -8  15   6        2.27        2.61      2.59 o 
  -7  15   6        0.33        0.26      2.55 o 
  -6  15   6      164.42      170.17     35.07 o 
  -5  15   6       97.02       91.34      2.48 o 
  -4  15   6        6.29        5.57      1.31 o 
  -3  15   6        0.54        1.11      1.10 o 
  -2  15   6        0.01       -1.03      1.11 o 
  -1  15   6        0.58        2.78      1.18 o 
   0  15   6        0.72        0.60      1.89 o 
   1  15   6       46.09       51.24      3.81 o 
   2  15   6        8.94        7.35      2.35 o 
  -7  16   6        2.52        2.06      2.38 o 
  -6  16   6        0.11        3.03      3.01 o 
  -5  16   6      143.92       80.13     10.01 o 
  -4  16   6        1.74        1.54      1.16 o 
  -3  16   6        3.10        4.67      1.20 o 
  -2  16   6        8.38        8.05      1.22 o 
  -1  16   6        4.32        2.58      2.16 o 
   0  16   6        1.52        1.37      1.69 o 
   1  16   6        8.60       13.68      2.53 o 
   2  16   6       35.70       27.58      2.79 o 
  -7  17   6       33.04       40.91      4.09 o 
  -6  17   6        8.59       11.46      3.06 o 
  -5  17   6        2.22        3.30      2.49 o 
  -4  17   6       60.72       60.60      5.51 o 
  -3  17   6        0.56        0.00      2.09 o 
  -2  17   6        8.48        8.11      2.02 o 
  -1  17   6        0.00        0.14      1.71 o 
   0  17   6       39.94       38.87      2.67 o 
   1  17   6        2.00        3.52      1.77 o 
  -6  18   6        2.22        1.97      2.39 o 
  -5  18   6      213.09      220.38      5.84 o 
  -4  18   6      342.54      364.11      6.63 o 
  -3  18   6        0.14        1.16      2.21 o 
  -2  18   6        1.91        2.02      1.72 o 
  -1  18   6       15.30       13.46      2.12 o 
   0  18   6        9.05       10.54      2.31 o 
   1  18   6       22.65       24.03      1.98 o 
  -6  19   6        4.16        6.93      2.22 o 
  -5  19   6       27.85       35.92      2.78 o 
  -4  19   6       38.62       51.68      7.85 o 
  -3  19   6      130.36      158.34      4.96 o 
  -2  19   6        1.45        1.17      2.03 o 
  -1  19   6        2.41        2.46      1.99 o 
   0  19   6       11.08       10.37      1.99 o 
  -5  20   6        0.34        0.68      1.67 o 
  -4  20   6        0.20        0.59      1.56 o 
  -3  20   6       32.88       34.03      3.32 o 
  -2  20   6        1.55        2.10      1.62 o 
  -1  20   6        8.14       14.45      3.20 o 
  -3  21   6        2.76        2.41      1.49 o 
  -2  21   6        2.64        4.77      2.40 o 
 -10   1   7        1.43        1.58      1.50 o 
  -9   1   7       10.96        8.90      2.01 o 
  -8   1   7       99.73       90.12      3.88 o 
  -7   1   7       18.43       23.49      2.57 o 
  -6   1   7      151.46      142.60     20.57 o 
  -5   1   7        5.25        5.67      1.65 o 
  -4   1   7      151.78      136.86      4.55 o 
  -3   1   7     1041.49      910.90     15.83 o 
  -2   1   7        3.00        4.80      4.76 o 
  -1   1   7      246.93      240.73      6.30 o 
   0   1   7      106.42       86.94      2.27 o 
   1   1   7        7.02        6.62      0.75 o 
   2   1   7       25.05       22.72      2.49 o 
   3   1   7        0.03       -0.53      2.60 o 
 -10   2   7       26.56       29.28      3.05 o 
  -9   2   7       37.43       38.47      4.69 o 
  -8   2   7      154.37      146.96      7.06 o 
  -7   2   7       51.04       58.57      3.30 o 
  -6   2   7      172.30      161.66     19.61 o 
  -5   2   7      321.16      251.77      6.73 o 
  -4   2   7      143.09      119.59      4.21 o 
  -3   2   7       22.87       23.20      2.77 o 
  -2   2   7      449.50      434.79      6.78 o 
  -1   2   7        0.01       -0.12      3.48 o 
   0   2   7      348.12      326.35      7.56 o 
   1   2   7       30.39       35.43      1.39 o 
   2   2   7        0.96       -0.72      0.97 o 
   3   2   7        0.02        0.64      2.69 o 
 -10   3   7       73.25       67.07      6.71 o 
  -9   3   7       32.92       36.35      2.95 o 
  -8   3   7       37.47       30.45      5.08 o 
  -7   3   7       52.53       62.48      7.07 o 
  -6   3   7       12.50       13.27      2.24 o 
  -5   3   7      790.99      681.74     12.26 o 
  -4   3   7      154.79      117.66      4.10 o 
  -3   3   7       15.50       13.69      1.76 o 
  -2   3   7      126.98      110.23      3.27 o 
  -1   3   7       35.03       40.75      4.27 o 
   0   3   7       45.25       44.43      1.21 o 
   1   3   7        1.39        1.58      0.65 o 
   2   3   7       10.87       10.10      1.26 o 
   3   3   7        8.73        9.30      2.59 o 
 -10   4   7        1.79        2.92      2.00 o 
  -9   4   7      179.03      169.10     24.56 o 
  -8   4   7       94.64       87.87      6.44 o 
  -7   4   7      113.93      116.61     10.67 o 
  -6   4   7       31.57       34.76      3.15 o 
  -5   4   7      698.25      612.01     22.92 o 
  -4   4   7        2.37        6.48      1.80 o 
  -3   4   7        2.14        1.02      1.23 o 
  -2   4   7      134.02      132.00      3.86 o 
  -1   4   7       21.55       20.55      1.79 o 
   0   4   7       14.50       15.46      1.16 o 
   1   4   7        1.17        0.87      0.94 o 
   2   4   7      113.11      134.18      7.06 o 
   3   4   7      102.40      101.81     12.42 o 
 -10   5   7        2.01        3.90      2.11 o 
  -9   5   7        4.73        6.14      2.60 o 
  -8   5   7        7.26        9.51      2.23 o 
  -7   5   7      533.42      527.98     41.19 o 
  -6   5   7      229.05      195.08     16.53 o 
  -5   5   7        2.11        3.35      1.68 o 
  -4   5   7       64.89       76.74      6.67 o 
  -3   5   7        5.74        5.42      1.47 o 
  -2   5   7       26.55       22.13      2.06 o 
  -1   5   7       29.85       27.02      1.01 o 
   0   5   7      216.76      216.17      4.88 o 
   1   5   7      136.68      127.26      3.61 o 
   2   5   7      342.82      383.37      6.49 o 
   3   5   7       38.63       35.50      3.56 o 
 -10   6   7       24.56       24.30      3.58 o 
  -9   6   7       20.79       20.69      5.01 o 
  -8   6   7        0.93       -0.36      2.51 o 
  -7   6   7      423.20      434.33     76.96 o 
  -6   6   7      256.26      260.33     32.20 o 
  -5   6   7      418.21      362.78      8.90 o 
  -4   6   7        1.16        0.11      1.62 o 
  -3   6   7        0.29        1.69      1.36 o 
  -2   6   7       50.72       38.65      7.12 o 
  -1   6   7        0.55        1.26      0.58 o 
   0   6   7        0.11        2.09      0.93 o 
   1   6   7        4.68        4.42      1.07 o 
   2   6   7       37.49       34.64      1.65 o 
   3   6   7        4.59        5.67      2.09 o 
 -10   7   7        3.54        5.24      1.93 o 
  -9   7   7        5.82        5.99      2.75 o 
  -8   7   7        0.10        1.14      4.70 o 
  -7   7   7      443.50      459.49     55.94 o 
  -6   7   7      418.94      123.66     16.29 o 
  -5   7   7      103.15      106.12     10.06 o 
  -4   7   7        0.15        0.26      1.59 o 
  -3   7   7       19.21       18.40      4.98 o 
  -2   7   7        0.00        1.23      0.83 o 
  -1   7   7      298.25      252.91      7.82 o 
   0   7   7        1.92        1.22      0.91 o 
   1   7   7        2.56        3.66      1.04 o 
   2   7   7       10.62        9.62      1.64 o 
   3   7   7        6.61        5.35      2.64 o 
  -9   8   7        2.85        4.77      3.26 o 
  -8   8   7       12.76        6.77      2.83 o 
  -7   8   7      169.75      192.14     33.68 o 
  -6   8   7      630.33      585.99     14.59 o 
  -5   8   7       80.58       80.77     13.86 o 
  -4   8   7       71.53       76.70     16.39 o 
  -3   8   7        6.08        6.15      1.40 o 
  -2   8   7       10.63       10.48      1.47 o 
  -1   8   7      204.15      197.78     10.84 o 
   0   8   7      256.14      239.06      6.86 o 
   1   8   7       82.73       77.66      2.31 o 
   2   8   7       30.80       36.42      2.61 o 
   3   8   7        0.03        0.96      2.38 o 
  -9   9   7        6.62        4.53      2.58 o 
  -8   9   7       20.45       25.80      4.95 o 
  -7   9   7        0.00        0.79      2.51 o 
  -6   9   7        0.40       -0.21      2.87 o 
  -5   9   7       44.00       35.05     11.96 o 
  -4   9   7      151.00      154.41      6.14 o 
  -3   9   7       59.89       76.85      7.04 o 
  -2   9   7        7.93        5.28      0.98 o 
  -1   9   7        2.61        2.23      0.83 o 
   0   9   7      312.48      313.73     12.71 o 
   1   9   7       53.81       55.45      2.02 o 
   2   9   7        2.02        1.15      2.18 o 
   3   9   7       36.29       35.99      3.11 o 
  -9  10   7        0.97        0.08      1.83 o 
  -8  10   7       43.13       54.00      7.61 o 
  -7  10   7       11.03       15.45      4.24 o 
  -6  10   7        0.29        1.74      3.03 o 
  -5  10   7        0.00        0.72      3.46 o 
  -4  10   7      172.67      190.26      7.40 o 
  -3  10   7        0.07        2.64      0.95 o 
  -2  10   7        7.64        9.43      1.21 o 
  -1  10   7        0.77        1.72      0.96 o 
   0  10   7       72.45       65.69      3.09 o 
   1  10   7        0.13        0.35      0.96 o 
   2  10   7        5.64        6.25      1.89 o 
   3  10   7        6.61        5.34      7.12 o 
  -9  11   7        0.40        1.08      1.99 o 
  -8  11   7       83.65       75.37     11.22 o 
  -7  11   7        0.43        1.62      2.19 o 
  -6  11   7        0.00       -0.44      2.36 o 
  -5  11   7      125.58      122.49     15.37 o 
  -4  11   7       44.73       45.42      5.72 o 
  -3  11   7        3.83        1.20      0.92 o 
  -2  11   7       26.76       21.97      1.62 o 
  -1  11   7        0.87        0.76      0.98 o 
   0  11   7        3.51        3.21      1.07 o 
   1  11   7        1.70        2.24      1.07 o 
   2  11   7        4.24        3.17      1.86 o 
  -9  12   7        0.02       -0.18      1.82 o 
  -8  12   7        0.51        2.03      2.15 o 
  -7  12   7       93.52       97.55      4.37 o 
  -6  12   7        1.16        1.63      2.19 o 
  -5  12   7       19.12       14.87      2.64 o 
  -4  12   7        6.64        5.16      1.14 o 
  -3  12   7       24.06       28.13      3.96 o 
  -2  12   7      105.87      111.43     13.82 o 
  -1  12   7       33.51       31.91      1.76 o 
   0  12   7       70.79       69.71      2.12 o 
   1  12   7        0.90        1.38      2.57 o 
   2  12   7        0.05       -0.68      1.64 o 
  -8  13   7        2.70        2.59      2.42 o 
  -7  13   7       70.98       72.61      3.16 o 
  -6  13   7        1.10        1.27      1.10 o 
  -5  13   7       23.04       15.80      2.70 o 
  -4  13   7       10.81       11.08      1.97 o 
  -3  13   7       12.35        7.40      1.22 o 
  -2  13   7      279.02      272.69     23.08 o 
  -1  13   7        4.44        4.81      1.10 o 
   0  13   7       15.60       15.14      1.28 o 
   1  13   7        7.20        4.90      2.59 o 
   2  13   7        2.41        0.75      2.13 o 
  -8  14   7        4.44        2.15      2.50 o 
  -7  14   7       14.68       13.46      1.57 o 
  -6  14   7       19.52       19.10      3.15 o 
  -5  14   7       44.33       40.47      4.29 o 
  -4  14   7       24.94       18.46      2.16 o 
  -3  14   7      109.13      105.92      9.64 o 
  -2  14   7        0.07        0.45      0.92 o 
  -1  14   7        0.50        1.73      0.97 o 
   0  14   7       27.81       27.05      1.53 o 
   1  14   7        0.80        1.10      2.34 o 
  -8  15   7        5.48       15.70      2.94 o 
  -7  15   7       48.16       58.92      4.61 o 
  -6  15   7        8.17        9.72      2.04 o 
  -5  15   7       70.34       70.31      2.12 o 
  -4  15   7       26.62       23.61      3.51 o 
  -3  15   7        5.55        6.73      1.11 o 
  -2  15   7        2.52        1.89      1.06 o 
  -1  15   7        0.55        1.67      1.01 o 
   0  15   7       54.08       55.46      5.50 o 
   1  15   7        9.24        7.10      1.86 o 
  -7  16   7        0.20        0.55      1.99 o 
  -6  16   7       15.07       12.79      5.24 o 
  -5  16   7       35.40       34.78      4.22 o 
  -4  16   7       10.68        9.90      1.44 o 
  -3  16   7       14.41       15.39      1.55 o 
  -2  16   7       16.59       18.35      2.61 o 
  -1  16   7        0.49        1.10      2.05 o 
   0  16   7       29.30       29.83      2.45 o 
   1  16   7        2.88        3.47      1.56 o 
  -7  17   7        0.17       -0.18      1.82 o 
  -6  17   7        0.03        1.64      2.83 o 
  -5  17   7        0.16       -0.57      2.54 o 
  -4  17   7       11.80       12.15      2.02 o 
  -3  17   7        8.44        3.53      2.08 o 
  -2  17   7        1.87        1.12      1.87 o 
  -1  17   7        4.45        4.21      1.57 o 
   0  17   7        2.79        2.72      1.83 o 
  -6  18   7       17.77       18.98      2.48 o 
  -5  18   7       14.59       14.97      2.15 o 
  -4  18   7       15.58       11.57      2.10 o 
  -3  18   7        5.07        6.04      1.94 o 
  -2  18   7        4.58        9.17      1.63 o 
  -1  18   7        0.99        0.58      1.53 o 
  -5  19   7       26.89       26.11      3.34 o 
  -4  19   7       54.71       40.10      6.24 o 
  -3  19   7       12.35       12.38      1.92 o 
  -2  19   7        0.36        0.06      1.46 o 
 -10   0   8       44.76       54.37      4.35 o 
  -9   0   8       79.59       78.93      4.99 o 
  -8   0   8      113.63      105.37      5.32 o 
  -7   0   8       17.94       15.50      3.07 o 
  -6   0   8      146.91      142.48      6.06 o 
  -2   0   8       16.54       16.88      3.53 o 
  -1   0   8      118.64      116.79      4.82 o 
   0   0   8       17.73       19.94      1.37 o 
   1   0   8        3.81        3.37      1.67 o 
   2   0   8       76.20       75.38      4.47 o 
 -10   1   8        0.00        1.85      1.97 o 
  -9   1   8       84.94       90.85      3.94 o 
  -8   1   8       57.16       48.10      2.88 o 
  -7   1   8      108.26      128.60      5.76 o 
  -6   1   8      390.94      383.00     11.52 o 
  -5   1   8      315.35      285.41     13.40 o 
  -3   1   8       64.80       64.30      9.92 o 
  -2   1   8       36.14       36.02      2.57 o 
  -1   1   8       55.99       56.91      1.47 o 
   0   1   8        3.09        3.21      0.63 o 
   1   1   8       13.77       15.75      1.03 o 
   2   1   8       11.69       14.14      3.43 o 
 -10   2   8        1.63        1.95      1.92 o 
  -9   2   8      216.64      231.58      5.95 o 
  -8   2   8      156.80      151.20      4.77 o 
  -7   2   8      220.02      244.67      6.61 o 
  -6   2   8       67.19       74.07      4.19 o 
  -5   2   8       26.72       25.14      2.75 o 
  -3   2   8       23.65       26.46      6.26 o 
  -2   2   8      186.39      199.29      9.60 o 
  -1   2   8        0.08       -0.25      0.57 o 
   0   2   8        0.01        0.57      0.59 o 
   1   2   8       20.21       21.86      1.94 o 
   2   2   8       56.55       64.53      8.51 o 
 -10   3   8       44.64       51.33      3.22 o 
  -9   3   8       27.53       33.89      2.83 o 
  -8   3   8       36.95       32.87      2.86 o 
  -7   3   8      275.74      311.87     10.15 o 
  -6   3   8      187.21      198.88     11.90 o 
  -5   3   8      881.95      808.87     17.91 o 
  -4   3   8       90.01       93.91      9.46 o 
  -3   3   8      285.16      254.49      5.56 o 
  -2   3   8      159.09      149.06      4.86 o 
  -1   3   8        1.50        2.04      0.59 o 
   0   3   8        4.18        3.54      0.81 o 
   1   3   8       12.09       13.68      1.23 o 
   2   3   8        0.68        1.41      2.24 o 
 -10   4   8        0.79        2.42      1.85 o 
  -9   4   8       47.31       40.58      3.27 o 
  -8   4   8       53.58       41.57      2.99 o 
  -7   4   8        6.42        8.97      2.07 o 
  -6   4   8       38.71       52.37      5.14 o 
  -5   4   8       88.89       85.70      7.50 o 
  -4   4   8       48.36       38.94     18.10 o 
  -3   4   8        7.10        8.41      1.66 o 
  -2   4   8        1.65        2.09      0.80 o 
  -1   4   8       35.86       36.01      1.84 o 
   0   4   8        6.45        9.05      1.11 o 
   1   4   8       40.94       47.97      1.95 o 
   2   4   8       27.99       22.16      2.54 o 
 -10   5   8       81.42       87.49      4.59 o 
  -9   5   8        4.16        7.75      2.67 o 
  -8   5   8       15.60       21.34      3.61 o 
  -7   5   8      716.85      708.74     22.02 o 
  -6   5   8      267.37      139.67      9.07 o 
  -5   5   8        3.66        2.94      4.32 o 
  -4   5   8       68.22       70.64     32.26 o 
  -3   5   8        0.11        1.26      0.88 o 
  -2   5   8      106.17       86.88      6.43 o 
  -1   5   8      189.29      177.19      6.26 o 
   0   5   8        6.96        6.34      1.04 o 
   1   5   8       16.63       25.04      1.47 o 
   2   5   8        4.57        9.20      2.91 o 
 -10   6   8        1.01        4.40      1.93 o 
  -9   6   8        9.79       10.16      3.71 o 
  -8   6   8        1.14        0.56      2.15 o 
  -7   6   8        1.04        3.57      2.88 o 
  -6   6   8     1164.59      330.62     15.84 o 
  -5   6   8       51.94       48.72     16.66 o 
  -4   6   8        0.01        0.48      4.05 o 
  -3   6   8      101.51       99.97      5.86 o 
  -2   6   8      131.76      122.84      7.73 o 
  -1   6   8      163.66      153.89      5.23 o 
   0   6   8      112.29      111.80      4.93 o 
   1   6   8       26.69       21.16      1.35 o 
   2   6   8       15.03       17.82      1.25 o 
  -9   7   8       10.67        9.79      3.37 o 
  -8   7   8       13.25       14.69      4.73 o 
  -7   7   8      339.71      310.17     10.17 o 
  -6   7   8       90.92       94.43      5.83 o 
  -5   7   8       61.47       43.86     13.08 o 
  -4   7   8        3.10        1.64      1.62 o 
  -3   7   8       15.14       19.23      1.89 o 
  -2   7   8       12.16        9.78      1.15 o 
  -1   7   8        1.29        0.76      0.95 o 
   0   7   8       13.40       17.72      1.55 o 
   1   7   8       41.92       44.44      2.11 o 
   2   7   8        2.04        1.90      0.95 o 
  -9   8   8        2.24       -0.29      1.99 o 
  -8   8   8      179.91      204.16     19.47 o 
  -7   8   8        1.63        4.24      2.57 o 
  -6   8   8      125.72      122.47      9.48 o 
  -5   8   8       24.77       25.13      8.01 o 
  -4   8   8      135.50      134.22      4.84 o 
  -3   8   8      102.62      111.39     11.01 o 
  -2   8   8        2.34        2.80      0.99 o 
  -1   8   8        8.93        7.12      1.02 o 
   0   8   8       26.66       24.56      1.46 o 
   1   8   8       20.80       19.70      2.40 o 
   2   8   8       10.53        9.48      2.01 o 
  -9   9   8       39.41       43.87      2.89 o 
  -8   9   8        8.36        6.33      2.46 o 
  -7   9   8      109.40      127.03      6.14 o 
  -6   9   8        1.10        0.05      2.72 o 
  -5   9   8       55.40       47.87      6.25 o 
  -4   9   8       59.84       55.49      9.48 o 
  -3   9   8      146.38      136.50     13.08 o 
  -2   9   8      233.27      219.06     16.16 o 
  -1   9   8       23.39       21.98      1.37 o 
   0   9   8       27.51       28.86      2.12 o 
   1   9   8       13.93       14.24      1.14 o 
   2   9   8       15.94        9.93      1.71 o 
  -9  10   8        0.22        1.54      1.71 o 
  -8  10   8       50.71       54.11      7.79 o 
  -7  10   8       16.37       13.97      3.85 o 
  -6  10   8      195.38      181.09      5.51 o 
  -5  10   8       27.47       21.42      4.60 o 
  -4  10   8       16.26       16.53      2.51 o 
  -3  10   8      116.40      105.85      9.16 o 
  -2  10   8      124.82      108.01      7.76 o 
  -1  10   8       48.39       51.36      2.75 o 
   0  10   8        0.38        2.21      0.96 o 
   1  10   8        5.31        5.33      0.99 o 
  -9  11   8        4.29        5.22      2.80 o 
  -8  11   8       31.59       28.84      4.04 o 
  -7  11   8       48.26       47.68      3.17 o 
  -6  11   8        0.95        0.87      2.12 o 
  -5  11   8        1.47        2.57      1.12 o 
  -4  11   8       33.36       41.82      6.55 o 
  -3  11   8        0.59        1.29      1.04 o 
  -2  11   8       27.38       27.50      3.27 o 
  -1  11   8        9.24        7.36      1.08 o 
   0  11   8        0.18        0.90      0.98 o 
   1  11   8        0.06        0.59      0.94 o 
  -8  12   8       35.41       37.05      2.07 o 
  -7  12   8        0.14        0.49      1.72 o 
  -6  12   8        0.05        1.41      1.02 o 
  -5  12   8       27.45       26.18      3.95 o 
  -4  12   8       95.70       87.31      7.03 o 
  -3  12   8       16.29       13.21      1.83 o 
  -2  12   8       14.64       10.23      1.15 o 
  -1  12   8        0.67        1.07      1.15 o 
   0  12   8        0.39        0.31      0.99 o 
   1  12   8       11.73       12.98      1.75 o 
  -8  13   8       14.40       22.27      3.28 o 
  -7  13   8        8.93        9.42      1.43 o 
  -6  13   8       14.93       14.05      2.63 o 
  -5  13   8        2.64        3.51      1.02 o 
  -4  13   8       65.94       49.20      5.98 o 
  -3  13   8        3.81        4.57      0.96 o 
  -2  13   8       65.65       71.59      7.57 o 
  -1  13   8       11.19        8.18      1.15 o 
   0  13   8       11.67       12.65      1.39 o 
  -8  14   8       22.80       29.53      3.85 o 
  -7  14   8        4.09        5.78      1.06 o 
  -6  14   8       83.08       78.08      2.41 o 
  -5  14   8       25.82       20.48      2.78 o 
  -4  14   8      107.84       85.31      7.67 o 
  -3  14   8        6.97        6.66      1.01 o 
  -2  14   8        0.28        1.37      0.97 o 
  -1  14   8       23.91       22.38      1.49 o 
   0  14   8       19.47       18.94      2.54 o 
  -7  15   8       10.21       14.25      2.08 o 
  -6  15   8       36.24       38.57      6.55 o 
  -5  15   8        4.94        5.07      1.07 o 
  -4  15   8        6.19        4.94      1.02 o 
  -3  15   8        0.03        1.33      0.96 o 
  -2  15   8       25.32       24.98      2.15 o 
  -1  15   8        4.91        5.12      1.06 o 
   0  15   8        1.94        2.40      2.08 o 
  -7  16   8        2.28        3.72      2.04 o 
  -6  16   8        1.32        3.76      1.33 o 
  -5  16   8       53.97       65.95      1.99 o 
  -4  16   8        2.73        3.76      0.91 o 
  -3  16   8        0.43        2.64      0.90 o 
  -2  16   8        6.31        8.86      1.01 o 
  -1  16   8       68.17       68.74      6.40 o 
  -6  17   8       46.88       50.18      3.54 o 
  -5  17   8       21.56       20.21      3.39 o 
  -4  17   8        4.30        5.76      0.96 o 
  -3  17   8        1.59        1.64      0.86 o 
  -2  17   8        0.16        1.10      1.47 o 
  -5  18   8       23.18       26.41      4.28 o 
  -4  18   8       40.06       41.03      3.37 o 
  -3  18   8        4.72        2.37      1.40 o 
 -10   1   9        0.09       -0.15      1.55 o 
  -9   1   9        0.67        0.26      1.14 o 
  -8   1   9       45.81       48.23      2.60 o 
  -7   1   9       14.68       15.90      2.06 o 
  -6   1   9       93.44       84.93      7.19 o 
  -3   1   9       10.13       10.31      3.86 o 
  -2   1   9       81.07       83.12      1.81 o 
  -1   1   9       42.36       40.21      1.18 o 
   0   1   9        1.43        1.63      0.60 o 
   1   1   9        6.55       10.96      2.42 o 
 -10   2   9       31.60       31.90      2.54 o 
  -9   2   9        4.65        7.87      2.16 o 
  -8   2   9       82.84       91.08      3.83 o 
  -7   2   9      403.18      443.85     19.04 o 
  -6   2   9      424.70      421.58     20.00 o 
  -5   2   9     1523.89     1358.96     34.47 o 
  -3   2   9      268.82      255.14     20.45 o 
  -2   2   9       68.46       60.69      2.23 o 
  -1   2   9       21.30       18.83      0.92 o 
   0   2   9        0.70        0.46      0.80 o 
   1   2   9        1.60        2.65      2.12 o 
 -10   3   9        1.81        1.93      1.60 o 
  -9   3   9       36.40       43.70      3.55 o 
  -8   3   9        6.93        6.96      2.39 o 
  -7   3   9       27.40       35.27      3.12 o 
  -5   3   9       41.02       51.12      5.97 o 
  -4   3   9        0.11       -0.91      5.34 o 
  -3   3   9       91.68       97.33      5.68 o 
  -2   3   9       23.83       28.31      1.85 o 
  -1   3   9       34.55       32.72      1.46 o 
   0   3   9        0.92        2.12      0.87 o 
   1   3   9        0.89        1.29      0.83 o 
 -10   4   9        1.40        2.03      1.64 o 
  -9   4   9       14.17       11.30      4.23 o 
  -8   4   9       30.24       33.20      3.42 o 
  -7   4   9        7.50       14.19      4.91 o 
  -6   4   9      110.10      133.79     13.52 o 
  -5   4   9       28.99       30.50     17.36 o 
  -4   4   9       37.48       34.37      9.04 o 
  -3   4   9       57.60       51.00      2.56 o 
  -2   4   9        9.17        8.87      0.72 o 
  -1   4   9       52.95       63.22      2.51 o 
   0   4   9       65.86       66.06      3.71 o 
   1   4   9        0.80        1.05      0.81 o 
  -9   5   9        8.26       14.89      3.77 o 
  -8   5   9       22.36       26.19      8.75 o 
  -7   5   9       21.60       22.60      6.64 o 
  -6   5   9       42.92       37.68     24.27 o 
  -5   5   9        6.33        5.75      4.26 o 
  -4   5   9       67.15       59.04      9.37 o 
  -3   5   9       77.95       88.12      9.15 o 
  -2   5   9        0.00        0.82      0.77 o 
  -1   5   9        7.25        6.21      0.94 o 
   0   5   9        1.26        1.61      0.88 o 
   1   5   9        0.94        2.09      0.81 o 
  -9   6   9       39.21       47.51      3.55 o 
  -8   6   9      184.97      225.84     11.82 o 
  -7   6   9       17.66       19.42      5.86 o 
  -6   6   9       24.03       23.23     11.74 o 
  -5   6   9       33.25       31.69     16.02 o 
  -4   6   9        9.94       11.34      1.22 o 
  -3   6   9       30.99       33.43      3.09 o 
  -2   6   9        2.74        2.16      0.88 o 
  -1   6   9       25.81       25.24      1.69 o 
   0   6   9       12.15       11.62      1.07 o 
   1   6   9        0.13        0.45      0.74 o 
  -9   7   9       15.90       23.87      6.34 o 
  -8   7   9        0.11        0.68      1.83 o 
  -7   7   9      321.38      321.86     19.58 o 
  -6   7   9       29.77       16.21      7.56 o 
  -5   7   9       11.59       12.78      2.67 o 
  -4   7   9        0.04        1.07      0.92 o 
  -3   7   9       11.20       13.94      1.51 o 
  -2   7   9        3.38        4.39      0.89 o 
  -1   7   9       45.00       44.83      2.24 o 
   0   7   9       58.60       62.79      3.63 o 
   1   7   9        0.11       -1.08      0.73 o 
  -9   8   9       65.32       73.58     17.49 o 
  -8   8   9       66.03       75.30      4.80 o 
  -7   8   9       28.24       39.56     10.36 o 
  -6   8   9       45.78       56.10      3.67 o 
  -5   8   9       67.26       55.55      9.14 o 
  -4   8   9        3.86        5.05      1.05 o 
  -3   8   9       37.93       34.17      3.09 o 
  -2   8   9       36.71       30.88      2.02 o 
  -1   8   9        5.10        4.79      0.91 o 
   0   8   9        1.79        2.77      0.96 o 
   1   8   9        2.09        1.59      0.78 o 
  -9   9   9        6.52        6.90      1.67 o 
  -8   9   9       21.28       15.02      3.33 o 
  -7   9   9       78.50       93.26      4.01 o 
  -6   9   9        1.29       -0.12      1.94 o 
  -5   9   9       45.12       37.93      6.97 o 
  -4   9   9        0.69        0.61      0.94 o 
  -3   9   9       42.93       31.04      2.94 o 
  -2   9   9       13.64       13.58      1.69 o 
  -1   9   9        8.31        8.95      1.01 o 
   0   9   9        1.63        1.09      0.91 o 
  -8  10   9        5.67        8.19      1.99 o 
  -7  10   9       61.18       72.31      2.97 o 
  -6  10   9       74.52       80.32      2.94 o 
  -5  10   9       11.12        8.61      1.64 o 
  -4  10   9      211.31      197.52     11.74 o 
  -3  10   9        0.31        0.65      0.84 o 
  -2  10   9        1.42        0.70      0.84 o 
  -1  10   9       31.55       36.42      2.57 o 
   0  10   9       31.79       32.58      2.45 o 
  -8  11   9       29.37       28.21      1.43 o 
  -7  11   9        4.75        7.62      1.89 o 
  -6  11   9        0.18        1.75      1.00 o 
  -5  11   9       78.54       72.04     10.17 o 
  -4  11   9        7.51        8.55      1.92 o 
  -3  11   9       36.18       34.71      2.86 o 
  -2  11   9       22.23       16.76      1.80 o 
  -1  11   9        7.82        8.54      0.99 o 
   0  11   9       20.24       23.06      2.52 o 
  -8  12   9       25.39       25.60      3.67 o 
  -7  12   9       35.64       37.97      1.69 o 
  -6  12   9       14.00        9.40      2.69 o 
  -5  12   9       18.87       18.46      2.60 o 
  -4  12   9       58.70       59.95      6.02 o 
  -3  12   9        6.60        4.39      1.22 o 
  -2  12   9        2.74        1.83      0.84 o 
  -1  12   9       15.58       16.87      1.44 o 
  -7  13   9       10.08       12.61      1.29 o 
  -6  13   9        0.11        1.00      0.90 o 
  -5  13   9        5.44        4.42      1.43 o 
  -4  13   9       41.62       39.84      4.40 o 
  -3  13   9        0.02        1.39      0.85 o 
  -2  13   9        3.23        3.28      0.88 o 
  -1  13   9        3.69        4.32      0.87 o 
  -7  14   9        3.85        2.94      0.81 o 
  -6  14   9       38.32       36.64      5.15 o 
  -5  14   9        0.11        1.07      0.85 o 
  -4  14   9       16.21       19.93      2.83 o 
  -3  14   9        0.09        0.38      0.77 o 
  -2  14   9        2.41        4.60      0.91 o 
  -6  15   9        0.78        1.95      0.81 o 
  -5  15   9       63.68       60.30      2.56 o 
  -4  15   9       11.79       11.18      1.50 o 
  -3  15   9        0.99        1.72      0.75 o 
  -2  15   9       20.82       21.79      2.06 o 
  -5  16   9        2.93        3.37      0.73 o 
  -4  16   9        0.05        0.26      0.70 o 
  -3  16   9       14.93       17.87      2.61 o 
  -9   0  10        9.31       14.34      5.94 o 
  -8   0  10       91.64       65.71      8.58 o 
  -3   0  10      125.42      117.19     15.65 o 
  -2   0  10        1.03        2.74      0.78 o 
  -1   0  10       82.12       85.65      3.95 o 
   0   0  10        0.09       -1.45      2.69 o 
  -9   1  10        0.00        2.00      4.14 o 
  -8   1  10        6.15       11.89      2.82 o 
  -7   1  10       21.84       18.41      5.54 o 
  -3   1  10       14.18       15.50      1.68 o 
  -2   1  10       63.98       63.19      3.00 o 
  -1   1  10        0.22        1.37      0.49 o 
   0   1  10       86.32       98.72      3.76 o 
  -9   2  10      118.86      130.62      4.73 o 
  -8   2  10       30.15       22.11      5.76 o 
  -7   2  10        4.37        5.11      5.36 o 
  -6   2  10        5.18        2.75      5.21 o 
  -3   2  10        0.99        1.32      0.75 o 
  -2   2  10        0.52        0.21      0.47 o 
  -1   2  10       27.60       26.85      1.73 o 
   0   2  10       12.07       14.30      2.35 o 
  -9   3  10       20.42       18.10      6.26 o 
  -8   3  10       88.41      107.42      4.40 o 
  -7   3  10       30.40       26.35     15.56 o 
  -6   3  10        8.59       10.22      5.25 o 
  -5   3  10      277.13      249.58     12.41 o 
  -3   3  10        1.82        1.14      0.74 o 
  -2   3  10       16.61       15.29      1.11 o 
  -1   3  10        1.07        0.67      0.62 o 
   0   3  10        4.48        5.05      0.72 o 
  -9   4  10       56.75       86.48      3.92 o 
  -8   4  10       45.71       54.01      3.19 o 
  -7   4  10        0.17        0.73      4.36 o 
  -6   4  10      229.96      202.52     10.72 o 
  -5   4  10      125.19      135.63      7.32 o 
  -4   4  10      141.31      132.84      4.01 o 
  -3   4  10       69.57       66.18      6.57 o 
  -2   4  10       34.83       37.89      3.59 o 
  -1   4  10       27.33       30.33      2.25 o 
   0   4  10        1.50        1.90      1.52 o 
  -9   5  10       99.62      114.87      4.80 o 
  -8   5  10        0.06        1.93      4.58 o 
  -7   5  10       90.62       94.96      7.78 o 
  -6   5  10        0.08        0.44      3.66 o 
  -5   5  10        0.34        1.62      0.96 o 
  -4   5  10      290.36      304.06     13.71 o 
  -3   5  10      103.42      106.63      5.03 o 
  -2   5  10      130.69      135.62      4.70 o 
  -1   5  10       13.45       13.10      2.13 o 
   0   5  10        9.59       11.23      1.40 o 
  -9   6  10        0.01        0.76      1.38 o 
  -8   6  10       11.20       11.37      3.60 o 
  -7   6  10        7.61        7.37      4.82 o 
  -6   6  10      266.47      233.83      7.19 o 
  -5   6  10       24.46       25.26      1.51 o 
  -4   6  10       11.79       12.47      1.10 o 
  -3   6  10      149.32      141.72      4.22 o 
  -2   6  10      282.64      291.86      4.95 o 
  -1   6  10       20.85       25.01      2.47 o 
  -9   7  10        5.81        8.32      1.87 o 
  -8   7  10       60.14       77.36      3.58 o 
  -7   7  10       22.46       14.89      4.76 o 
  -6   7  10       33.56       40.32      2.79 o 
  -5   7  10       36.35       42.19      2.70 o 
  -4   7  10        1.81        1.64      0.80 o 
  -3   7  10       18.82       16.55      2.54 o 
  -2   7  10        0.00        1.15      0.76 o 
  -1   7  10        5.63        7.32      1.16 o 
  -8   8  10        0.53        1.53      1.38 o 
  -7   8  10       37.36       43.65      3.39 o 
  -6   8  10        7.45       11.90      2.80 o 
  -5   8  10       34.38       34.79      1.64 o 
  -4   8  10        1.33        2.23      0.80 o 
  -3   8  10       57.77       57.21      5.87 o 
  -2   8  10       37.41       33.23      3.36 o 
  -1   8  10        5.21        5.22      0.79 o 
  -8   9  10        0.50        1.76      1.08 o 
  -7   9  10       96.07       96.98      3.91 o 
  -6   9  10        3.91        5.02      1.19 o 
  -5   9  10        5.27        8.22      1.28 o 
  -4   9  10       77.75       63.15      6.51 o 
  -3   9  10       42.14       44.55      5.49 o 
  -2   9  10       63.59       76.96      7.42 o 
  -1   9  10        0.43        0.64      0.67 o 
  -8  10  10        9.25        4.37      3.06 o 
  -7  10  10        0.47        1.96      0.78 o 
  -6  10  10       43.19       42.75      5.39 o 
  -5  10  10        2.76        2.30      1.07 o 
  -4  10  10       29.43       29.60      2.57 o 
  -3  10  10       14.60       21.36      2.45 o 
  -2  10  10       12.95       16.83      2.62 o 
  -7  11  10       44.40       51.17      1.69 o 
  -6  11  10        6.53        5.77      1.19 o 
  -5  11  10        0.28        1.13      0.74 o 
  -4  11  10        0.60        0.82      0.66 o 
  -3  11  10        8.41        8.60      1.24 o 
  -2  11  10       16.68       20.35      1.63 o 
  -7  12  10       42.39       45.17      2.52 o 
  -6  12  10       19.38       18.24      2.08 o 
  -5  12  10        3.21        5.15      1.23 o 
  -4  12  10        0.00       -0.69      0.68 o 
  -3  12  10        0.65        0.66      0.67 o 
  -6  13  10       30.51       31.53      2.83 o 
  -5  13  10       36.22       35.21      4.70 o 
  -4  13  10        4.40        4.93      0.74 o 
  -3  13  10        5.55        8.73      0.84 o 
  -3   1  11        6.77        9.15      1.35 o 
  -2   1  11        2.78        3.20      0.91 o 
  -3   2  11        2.02        1.92      0.59 o 
  -2   2  11        0.29        0.16      0.49 o 
  -8   3  11       97.35      110.56      6.45 o 
  -7   3  11       85.82       90.77      6.83 o 
  -4   3  11       12.13       12.83      0.93 o 
  -3   3  11       25.85       24.66      1.17 o 
  -2   3  11        5.24        6.25      0.69 o 
  -8   4  11        0.03        0.89      2.03 o 
  -7   4  11        1.90        9.34      4.66 o 
  -6   4  11       32.18       39.21      6.16 o 
  -4   4  11       10.77       11.51      0.90 o 
  -3   4  11       10.11        9.34      1.30 o 
  -2   4  11        3.27        3.73      1.00 o 
  -8   5  11        2.37        3.34      2.09 o 
  -7   5  11        1.10        1.25      0.75 o 
  -6   5  11        0.20        0.64      1.16 o 
  -5   5  11       11.53       12.67      0.89 o 
  -4   5  11      170.82      153.38      3.21 o 
  -3   5  11       16.83       12.32      0.93 o 
  -2   5  11        2.02        2.31      0.56 o 
  -8   6  11       42.38       39.34      2.68 o 
  -7   6  11        1.41        0.22      1.00 o 
  -6   6  11        9.15       10.95      0.95 o 
  -5   6  11       60.94       57.05      2.55 o 
  -4   6  11       25.84       26.49      5.86 o 
  -3   6  11      181.86      199.73      9.09 o 
  -2   6  11        1.86        2.13      0.55 o 
  -8   7  11       39.93       45.10      2.58 o 
  -7   7  11        0.35        1.33      0.63 o 
  -6   7  11       21.01       25.60      1.26 o 
  -5   7  11       28.17       25.09      4.92 o 
  -4   7  11        3.95        6.29      0.73 o 
  -3   7  11        0.66        2.45      0.78 o 
  -7   8  11        1.19        1.47      0.68 o 
  -6   8  11        0.01       -0.94      0.59 o 
  -5   8  11        2.40        4.03      0.65 o 
  -4   8  11        2.91        3.60      0.67 o 
  -3   8  11        5.58        5.45      0.70 o 
  -7   9  11        1.80        0.76      0.60 o 
  -6   9  11        1.85        5.73      1.21 o 
  -5   9  11        7.82        6.85      0.75 o 
  -4   9  11        0.21        0.79      0.54 o 
  -6  10  11        5.53        4.88      0.69 o 
  -5  10  11       28.35       30.87      2.22 o 
  -4  10  11        0.41        1.00      0.54 o 
                                                 
